# Supplementary material for: Neospongodes atlantica, a potential case of an early biological introduction in the Southwestern Atlantic
Source: PeerJ. 2022 Dec 15;10:e14347. doi: 10.7717/peerj.14347 (PMC9760029; doi:10.7717/peerj.14347)
Supplement: Supplemental Information 1 [file peerj-10-14347-s001.fasta]

>Gersemia_rubiformis_ZS1
ATGAGTCAACTTCCGGTGCAATATTTCAACTTAGCGGAGGAAAATTATTCTTGTTATGGGTTATCAATAATC
CAGCTTATCCAAATTGGTAAGTTTTATGAACTTTGGCATGAGCCCAATACTGCTAGCAGGCAACAAGTATTC
TTTCAAACCGAGTTATTAGCTAAGCCACACATGCAAAGTCGGCCTTTGGAGTTAACCCCTCCCATTGAACAA
GTTGCCTCGTTACTTGATATGAGAATAATATTGC---GGAAAAACTCTTTGCATCAAATGGGGTTTCCAATT
AATTCCCTTGATAAGCATCTAAGCACCTTGTTAGATAAAGGGTGGACTGTTATAACTATCAATGAATTAGTC
ACTGGTAAATCCGGGCCAAAACAACGCGCAATATCCCAGGTTTATTCTC---CTAGTTGTAATTTAGAGGAC
TGTTTGGAGTTATCCTATGTGTTATCAATTTATTTTTCTCAAGACGACCTATTAGGTATTACTTTATTCTCA
GCCATGAACGGGCATAGTATAATATTTCCTGTCTCTTGGGCGGACAGGGATAAAGTAGCCCGCTTATTAATC
AGCTATCGTATTAGAGAAATAGTAATTTGGGCAAACTCGGGGGCCGCCCCAGAGATTCTAATAAATAAAATA
TATACTTTATTAATTGGTTATAATTTATTCCCCTCGGAACCCAATGCTAAAATTGAGGTTATGGGGATGAAC
AAATATCTTACACGTTGG
>Gersemia_antarctica_C59
ATGAGCCAACTTCCTGTACAATACTTTAACTTAKCAAAGCAGAATTATTCTCGTTATGGGTTATCAATAATC
CAGCTTATCCAAATTGGTAAGTTTTATGAACTTTGGCATGAGCCCAATACTGCTAGCAAGCACCAAGTTTAC
TTTCAAACCGAATTATTAGCTAAGTCACACATGCAAAGTCGGCCTTTGGAGGCAACCCCCCCCATTGAACAA
GTTGCCTCGTTACTTGATATGAGAATAATATTGC---GGCAAGGCTCTGTGCATCAAATGGGGTTTCCAGTT
ATTTCCCTTGATAGGCATCTAAGCACCTTGTTAGATAAAGGGTGGACTGCTATAGTTATCAATGAATTAGTC
ACTGGTAAATCCGGGCCAAAAGAACGCGCAATATCCCAGGTTTATTCTC---CTAGTTGTAACTTAGAAGAC
TGTTTGGAGTTATCCTATGTGTTATCAATTTATTTTTCTCAAGACGACCTATTAGGTATTACTTTATTCTCA
GCCATGAACGGGCATAGTATAATATTTCCTGTCTCTTGGGCGGACAGGGAGAAAGTAGCCCGCTTATTAGTC
AGCTATCATATTAGAGAGATAGTAATTTGGGCAAACTCGGGGGCCGACTCAGAGATTATAATAAATAAAATA
TATAATTTATTAATTGGTTATAATTTATTCCCCTCGGACCCCAATGCTAAAATTGAGGTTATGGGGNNNNNN
NNNNNNNNNNNNNNNNNN
>Gersemia_juliepackardae_VEN3208A3
ATGAGCCAACTCCCTGTACAATACTTTAATTTAGCGAAGCAGAATTATTCTCGTTATGGATTATCAACAATC
CAGCTTATCCAAATTGGTAAGTTTTATGAACTTTGGCATGAGCCCAATACTGCTAGCAGGCACCAAGTATAC
TTTCAAACCGAATTATTAGCTAAGTCACACATGCAAAGTCGGCCTTTGGAGGCAACCCCCCCCATTGAACAA
GTTGCCTCGTTACTTGATATGAGAATAATATTGC---GGCAAGGCTCTGTGCATCAAATGGGGTTTCCAGTT
ATTTCCCTTGATAGGCATCTAAGCACCTTGTTAGATAAAGGGTGGACTGCTATAGTTATCAATGAATTAGTC
ACTGGTAAATCCGGGCCAAAAGAACGCGCAATATCCCAGGTTTATTCTC---CTAGTTGTAACTTAGAAGAC
TGTTTGGAGTTATCCTATGTGTTATCAATTTATTTTTCTCAAGACGACCTATTAGGTATTACTTTATTCTCA
GCCATGAACGGGCATAGTATAATATTTCCTGTCTCTTGGGCGGACAGGGATAAAGTAGCCCGCTTATTAGTC
AGCTATCGTATTAGAGAGATAGTAATTTGGGCAAACTCGGGGGCCGACTCAGAGATTATCATAAATAAAATA
TATAATTTATTAATTGGTTATAATTTATTCCCCTCGGAACCCAATGCTAAAATTGAGGTTATGGGGNNNNNN
NNNNNNNNNNNNNNNNNN
>Scleronephthya_corymbosa_CO34159
ATGAGCCAAATACCTATGCAATATTTTAACTTAGCGGAGGAAAATTATTCTAAGTATGGATTATCAGTAATA
CAGCTTATACAGATTGGTAAGTTCTATGAACTTTGGCATGAGCCTGATACTCGTAGTAAGCAACAAGCATAC
TTTCAAGCCGAGTTATTAGTTGAGTCATCCATGCGAAGTAGGCCTTTGGGGGCAACGCCTCCTATTGAACAA
GTTGCCTCGTCACTTGATATGAGAATAACGTCGCCCGGTAAAAGATCCTTGCTTCAAATGGGGTTTCCAATT
TATTCCCTTACTACCCACCTAAGTACCTTGTTGGATAAAGGTTGGACTGTTATAGTTATCGATGAATTAGTC
ACTGGTAAATCGGGGCCAAAACAACGCGCAGTATCTCAGGTTTATTCTC---CTAGTTGTAATTTAGAGGAC
TGTTCGGAATTATCCTATGTGTTATCAATTTATTTTTCTCAAGACGACTTATTAGGTATTACTTTATTTTCA
GCCATGAGTGGGCATAGTATAATGTTTCCCGTCTCTTGGGCGGACAGAGACAAAGTAGCCCGGTTATTAATT
AGCTATCGTATTAGAGAAATAGCAATTTGGGTAAACTTGGAAGCTGGCCTATATATTTTAATAAATAAAATA
TATAATTTGTTAATTGATTGGAACTTATTTCCCTCTGAGCCCAATGCTAAAATTGAGGTTATGGGANNNNNN
NNNNNNNNNNNNNNNNNN
>Dendronephthya_mutabilis_SAF305
ATGAGCCAAATACCTATGCAATATTTTAACTTAGCGGAGGAAAATTATTCTAAGTATGGATTATCAGTAATA
CAGCTTATACAGATTGGTAAGTTCTATGAACTTTGGCATGAGCCTGATACTCGTAGTAAGCAACAAGCATAC
TTTCAAGCCGAGTTATTAGTTGCGTCATCCATGCGAAGTGGGCCTTTGGGGGCAACGCCACCTATTGAACAA
GTTGCCTCGTCACTTGATATGAGAATAACGTCGCCCGGTAAAAGATCCTTGCTTCAAATGGGGTTTCCAATT
TATTCCCTTACTACCCACCTAAGCACCTTGTTGGATAAAGGTTGGACTGTTATAGTTATCGATGAATTAGTC
ACTGGTAAATCGGGACCAAAACAACGCGCAGTGTCTCAGGTCTATTCTC---CTAGTTGTAATTTAGAGGAC
TGTTCGGAGTTATCCTATGTGTTATCGATTTATTTTTCTCAAGACAACTTATTAGGTATTACTTTATTTTCA
GCCATGAGTGGGCATAGTATAATGTTTCCTGTCTCTTGGACGGACAGAGACAAAGTGGCCCGGTTATTAATT
AGCTATCGTATTAGAGAAATAGTAATTTGGGTAAACTTGGGGGTTGGCTTAGATATTTTAACAAATAAAATA
TATAATTTGTTAATTGATTGAAATTTATTCCCCTCTGAGCCCAATGCTAAAATTGAAGTTATGGGANNNNNN
NNNNNNNNNNNNNNNNNN
>Dendronephthya_sinaiensis_CO34163
ATGAGCCAAATACCTATGCAATATTTTAACTTAGCGGAGGAAAATTATTCTAAGTATGGATTATCAGTAATA
CAGCTTATACAGATTGGTAAGTTCTATGAACTTTGGCATGAGCCTGATACTCGTAGTAAGCAACAAGCATAC
TTTCAAGCCGAGTTATTAGTTGCGTCATCCATGCGAAGTGGGCCTTTGGGGGCAACGCCACCTATTGAACAA
GTTGCCTCGTCACTTGATATGAGAATAACGTCGCCCGGTAAAAGATCCTTGCTTCAAATGGGGTTTCCAATT
TATTCCCTTACTACCCACCTAAGTACCTTGTTGGATAAAGGTTGGACTGTTATAGTTATCGATGAATTAGTC
ACTGGTAAATCGGGACCAAAACAACGCGCAGTGTCTCAGGTCTATTCTC---CTAGTTGTAATTTAGAGGAC
TGTTCGGAGTTATCCTATGTGTTATCGATTTATTTTTCTCAAGACAACTTATTAGGTATTACTTTATTTTCA
GCCATGAGTGGGCATAGTATAATGTTTCCTGTCTCTTGGACGGACAGAGACAAAGTGGCCCGGTTATTAATT
AGCTATCGTATTAGAGAAATAGTAATTTGGGTAAACTTGGGGGTTGGCTTAGATATTTTAACAAATAAAATA
TATAATTTGTTAATTGATTGAAATTTATTCCCCTCTGAGCCCAATGCTAAAATTGAAGTTATGGGANNNNNN
NNNNNNNNNNNNNNNNNN
>Dendronephthya_putteri_HQ694726
ATGAGCCAAATACCTATGCAATATTTTAACTTAGCGGAGGAAAATTATTCTAAGTATGGATTATCAGTAATA
CAGCTTATACAGATTGGTAAGTTCTATGAACTTTGGCATGAGCCTGATACTCGTAGTAAGCAACAAGCATAC
TTTCAAGCCGAGTTATTAGTTGAGTCATCCATGCGAAGTGGGCCTTTGGGGGCAACGCCACCTATTGAACAA
GTTGCCTCGTCACTTGATATGAGAATAACGTCGCCCGGTAAAAGATCCTTGCTTCAAATGGGGTTTCCAATT
TATTCCCTTACTACCCACCTAAGTACCTTGTTGGATAAAGGTTGGACTGTTATAGTTATCGATGAATTAGTC
ACTGGTAAATCGGGACCAAAACAACGCGCAGTGTCTCAGGTCTATTCTC---CTAGTTGTAATTTAGAGGAC
TGTTCGGAGTTATCCTATGTGTTATCGATTTATTTTTCTCAAGACGACTTATTAGGTATTACTTTATTTTCA
GCCATGAGTGGGCATAGTATAATGTTTCCTGTCTCTTGGACGGACAGAGACAAAGTGGCCCGGCTATTAATT
AGCTATCGTGTTAGAGAAATAGTAATTTGGGTAAACTTGGGGGTTGGCTTAGATATTTTAACAAATAAAATA
TATAATTTGTTAATTGATTGAAATTTATTCCCCTCTGAGCCCAATGCTAAAATTGAAGTTATGGGANNNNNN
NNNNNNNNNNNNNNNNNN
>Dendronephthya_putteri_JQ886185
ATGAGCCAAATACCTATGCAATATTTTAACTTAGCGGAGGAAAATTATTCTAAGTATGGATTATCAGTAATA
CAGCTTATACAGATTGGTAAGTTCTATGAACTTTGGCATGAGCCTGATACTCGTAGTAAGCAACAAGCATAC
TTTCAAGCCGAGTTATTAGTTGAGTCATCCATGCGAAGTGGGCCTTTGGGGGCAACGCCACCTATTGAACAA
GTTGCCTCGTCACTTGATATGAGAATAACGTCGCCCGGTAAAAGATCCTTGCTTCAAATGGGGTTTCCAATT
TATTCCCTTACTACCCACCTAAGTACCTTGTTGGATAAAGGTTGGACTGTTATAGTTATCGATGAATTAGTC
ACTGGTAAATCGGGACCAAAACAACGCGCAGTGTCTCAGGTCTATTCTC---CTAGTTGTAATTTAGAGGAC
TGTTCGGAGTTATCCTATGTGTTATCGATTTATTTTTCTCAAGACGACTTATTAGGTATTACTTTATTTTCA
GCCATGAGTGGGCATAGTATAATGTTTCCTGTCTCTTGGACGGACAGAGACAAAGTGGCCCGGCTATTAATT
AGCTATCGTGTTAGAGAAATAGTAATTTGGGTAAACTTGGGGGTTGGCTTAGATATTTTAACAAATAAAATA
TATAATTTGTTAATTGATTGAAATTTATTCCCCTCTGAGCCCAATGCTAAAATTGAAGTTATGGGANNNNNN
NNNNNNNNNNNNNNNNNN
>Dendronephthya_klunzingeri_CO34109
ATGAGCCAAATACCTATGCAATATTTTAACTTAGCGGAGGAAAATTATTCTAAGTATGGATTATCAGTAATA
CAGCTTATACAGATTGGTAAGTTCTATGAACTTTGGCATGAGCCTGATACTCGTAGTAAGCAACAAGCATAC
TTTCAAGCCGAGTTATTAGTTGAGTCATCCATGCGAAGTGGGCCTTTGGGGGCAACGCCACCTATTGAACAA
GTTGCCTCGTCACTTGATATGAGAATAACGTCGCCCGGTAAAAGATCCTTGCTTCAAATGGGGTTTCCAATT
TATTCCCTTACTACCCACCTAAGTACCTTGTTGGATAAAGGTTGGACTGTTATAGTTATCGATGAATTAGTC
ACTGGTAAATCGGGACCAAAACAACGCGCAGTGTCTCAGGTCTATTCTC---CTAGTTGTAATTTAGAGGAC
TGTTCGGAGTTATCCTATGTGTTATCGATTTATTTTTCTCAAGACGACTTATTAGGTATTACTTTATTTTCA
GCCATGAGTGGGCATAGTATAATGTTTCCTGTCTCTTGGACGGACAGAGACAAAGTGGCCCGGTTATTAATT
AGCTATCGTGTTAGAGAAATAGTAATTTGGGTAAACTTGGGGGTTGGCTTAGATATTTTAACAAATAAAATA
TATAATTTGTTAATTGATTGAAATTTATTCCCCTCTGAGCCCAATGCTAAAATTGAAGTTATGGGANNNNNN
NNNNNNNNNNNNNNNNNN
>Dendronephthya_formosa_CO34179
ATGAGCCAAATACCTATGCAATATTTTAACTTAGCGGAGGAAAATTATTCTAAGTATGGATTATCAGTAATA
CAGCTTATACAGATTGGTAAGTTCTATGAACTTTGGCATGAGCCTGATACTCGTAGTAAGCAACAAGCATAC
TTTCAAGCCGAGTTATTAGTTGAGTCATCCATGCGAAGTGGGCCTTTGGGGGCAACGCCACCTATTGAACAA
GTTGCCTCGTCACTTGATATGAGAATAACGTCGCCCGGTAAAAGATCCTTGCTTCAAATGGGGTTTCCAATT
TATTCCCTTACTACCCACCTAAGTACCTTGTTGGATAAAGGTTGGACTGTTATAGTTATCGATGAATTAGTC
ACTGGTAAATCGGGACCAAAACAACGCGCAGTGTCTCAGGTCTATTCTC---CTAGTTGTAATTTAGAGGAC
TGTTCGGAGTTATCCTATGTGTTATCGATTTATTTTTCTCAAGACGACTTATTAGGTATTACTTTATTTTCA
GCCATGAGTGGGCATAGTATAATGTTTCCTGTCTCTTGGACGGACAGAGACAAAGTGGCCCGGTTATTAATT
AGCTATCGTGTTAGAGAAATAGTAATTTGGGTAAACTTGGGGGTTGGCTTAGATATTTTAACAAATAAAATA
TATAATTTGTTAATTGATTGAAATTTATTCCCCTCTGAGCCCAATGCTAAAATTGAAGTTATGGGANNNNNN
NNNNNNNNNNNNNNNNNN
>Dendronephthya_sp_CO34227
ATGAGCCAAATACCTATGCAATATTTTAACTTAGCGGAGGAAAATTATTCTAAGTATGGATTATCAGTAATA
CAGCTTATACAGATTGGTAAGTTCTATGAACTTTGGCATGAGCCTGATACTCGTAGTAAGCAACAAGCATAC
TTTCAAGCCGAGTTATTAGTTGAGTCATCCATGCGAAGTGGGCCTTTGGGGGCAACGCCACCTATTGAACAA
GTTGCCTCGTCACTTGATATGAGAATAACGTCGCCCGGTAAAAGATCCTTGCTTCAAATGGGGTTTCCAATT
TATTCCCTTACTACCCACCTAAGTACCTTGTTGGATAAAGGTTGGACTGTTATAGTTATCGATGAATTAGTC
ACTGGTAAATCGGGACCAAAACAACGCGCAGTGTCTCAGGTCTATTCTC---CTAGTTGTAATTTAGAGGAC
TGTTCGGAGTTATCCTATGTGTTATCGATTTATTTTTCTCAAGACGACTTATTAGGTATTACTTTATTTTCA
GCCATGAGTGGGCATAGTATAATGTTTCCTGTCTCTTGGACGGACAGAGACAAAGTGGCCCGGTTATTAATT
AGCTATCGTGTTAGAGAAATAGTAATTTGGGTAAACTTGGGGGTTGGCTTAGATATTTTAACAAATAAAATA
TATAATTTGTTAATTGATTGAAATTTATTCCCCTCTGAGCCCAATGCTAAAATTGAAGTTATGGGANNNNNN
NNNNNNNNNNNNNNNNNN
>Acrophytum_claviger_SAF053
ATGAACCAGATACCTATGCAATATTTTAACTTAGCGGAGGAGAATTATTCTAAGTATGGAATATCAGTAATC
CAGCTTATCCAGATTGGTAAGTTCTATGAACTTTGGCATGAGCCTGGTACTCCTAGTAGGCAACAAACATAT
TTTCAAGCCGAGTTATTAATTGAGTCATCCATGCGAAGTGGGCCTTTGGAGGTAACGTCTCCTATTGAACAG
GTTGCCTCGTTACTTGATATGAGAATAATATCGCCCGGTAAAAGATCCCTGCTTCAAATGGGGTTTCCAATT
TATTCCCTTACTACCCACTTAAGTACCTTGTTGGATAAAGGTTGGACTGTTATAGTTATCGATGAATTAATC
ACTGGTAAATCTGGGCCAAAACAACGCGCAGTATCTCAGGTTTATTCTC---CTAGTTGTAATTTAGAGGAC
TGTTTGGAATTATCCTATGTGTTATCAATTTATTTTTCTCAAGACGACTTATTAGGTATTACTTTATTTTCA
GCCATGAATGGGCATAGTATAATGTTTCCTGTCTCTTGGACGGATAGAGACAAAGTAGCCCGGTTATTAATC
AGTTATCGTATTAGAGAAATAGCAATTTGGGTAAACTCAGGGGCTGGCTCAGAGATTTTAATAAATAAAATA
TATAATTTATTAATTGATTGGAATTTATTTCCCTCTGAGCCTAATGCTAAAATTGAAGTTATGGGANNNNNN
NNNNNNNNNNNNNNNNNN
>Paralemnalia_sp_Coel_40977
ATGAACCAAATACCTATGCAATATTTTAACTTAGCAGAGGAGAATTATTCTAAGTATGGATTATCAGTAATT
CAGCTTATTCAGATTGGTAAATTCTATGAACTTTGGCATGAGCCGGATACTCCTAGTAGGCAACAAGCATAC
TCTCAGGCCGAGTTATTAGTTGAGCCTTCCATGCGAAGTAAGCCTTTGGAGGTAGCGCTTTCTATTGAACAA
GTTGCCTCGTTACTTGATATGAGAATCA---------TTAGAAGATCTTTGCTTCAAATGGGGTTTCCAACT
TATTCCCTTACTACTCATCTAAGTACCTTGTTGGATAAGGGTTGGACTGTTATAGTTATCGATGAATTAGTT
ACTAATAAATCGGGGCCAAAACAACGCGCAGTATCTCAGGTTTATTCTC---CTAGTTGTAATTTAGAGGAC
TGTTCGGAATTACCCTATGTATTATCAATCTATTTTTCTCAAGACGATTTTTTAGGTATTACTTTATTTTCA
GCCATGAATGGTCATAGTATAATGTTTCCTGTTTCTTGAACGGATAGAGACAAGGTAGTTCGGTTGTTAATT
AATTATCGTATTAGAGAAATAGTAATTTGGGCAAACTTAGGGGTTGATTCAGAGATTTTAATAAATAAAATA
TATAATTTATTAATTGGTTGGAATTTATTTCCTTCTGAACCTAATGTTAAAATTGAAGTTATGGGAGAATCA
CCAACCAATTTACCGTGT
>Paralemnalia_sp_Coel_40982
ATGAACCAAATACCTATGCAATATTTTAACTTAGCAGAGGAGAATTATTCTAAGTATGGATTATCAGTAATT
CAGCTTATTCAGATTGGTAAATTCTATGAACTTTGGCATGAGCCGGATACTCCTAGTAGGCAACAAGCATAC
TCTCAGGCCGAGTTATTAGTTGAGCCTTCCATGCGAAGTAAGCCTTTGGAGGTAGCGCTTTCTATTGAACAA
GTTGCCTCGTTACTTGATATGAGAATCA---------TTAGAAGATCTTTGCTTCAAATGGGGTTTCCAACT
TATTCCCTTACTACTCATCTAAGTACCTTGTTGGATAAGGGTTGGACTGTTATAGTTATCGATGAATTAGTT
ACTAATAAATCGGGGCCAAAACAACGCGCAGTATCTCAGGTTTATTCTC---CTAGTTGTAATTTAGAGGAC
TGTTCGGAATTACCCTATGTATTATCAATCTATTTTTCTCAAGACGATTTTTTAGGTATTACTTTATTTTCA
GCCATGAATGGTCATAGTATAATGTTTCCTGTTTCTTGAACGGATAGAGACAAGGTAGTTCGGTTGTTAATT
AATTATCGTATTAGAGAAATAGTAATTTGGGCAAACTTAGGGGTTGATTCAGAGATTTTAATAAATAAAATA
TATAATTTATTAATTGGTTGGAATTTATTTCCTTCTGAACCTAATGTTAAAATTGAAGTTATGGGAGAATCA
CCAACCAATTTACCGTGT
>Paralemnalia_sp_Coel_40979
ATGAACCAAATACCTATGCAATATTTTAACTTAGCAGAGGAGAATTATTCTAAGTATGGATTATCAGTAATT
CAGCTTATTCAGATTGGTAAATTCTATGAACTTTGGCATGAGCCGGATACTCCTAGTAGGCAACAAGCATAC
TCTCAGGCCGAGTTATTAGTTGAGCCTTCCATGCGAAGTAAGCCTTTGGAGGTAGCGCTTTCTATTGAACAA
GTTGCCTCGTTACTTGATATGAGAATCA---------TTAGAAGATCTTTGCTTCAAATGGGGTTTCCAACT
TATTCCCTTACTACTCATCTAAGTACCTTGTTGGATAAGGGTTGGACTGTTATAGTTATCGATGAATTAGTT
ACTAATAAATCGGGGCCAAAACAACGCGCAGTATCTCAGGTTTATTCTC---CTAGTTGTAATTTAGAGGAC
TGTTCGGAATTACCCTATGTATTATCAATCTATTTTTCTCAAGACGATTTTTTAGGTATTACTTTATTTTCA
GCCATGAATGGTCATAGTATAATGTTTCCTGTTTCTTGAACGGATAGAGACAAGGTAGTTCGGTTGTTAATT
AATTATCGTATTAGAGAAATAGTAATTTGGGCAAACTTAGGGGTTGATTCAGAGATTTTAATAAATAAAATA
TATAATTTATTAATTGGTTGGAATTTATTTCCTTCTGAACCTAATGTTAAAATTGAAGTTATGGGAGAATCA
CCAACCAATTTACCGTGT
>Paralemnalia_thyrsoides_CO36976
ATGAACCAAATACCTATGCAATATTTTAACTTAGCAGAGGAGAATTATTCTAAGTATGGATTATCAGTAATT
CAGCTTATTCAGATTGGTAAATTCTATGAACTTTGGCATGAGCCGGATACTCCTAGTAGGCAACAAGCATAC
TCTCAGGCCGAGTTATTAGTTGAGCCTTCCATGCGAAGTAAGCCTTTGGAGGTAGCGCTTTCTATTGAACAA
GTTGCCTCGTTACTTGATATGAGAATCA---------TTAGAAGATCTTTGCTTCAAATGGGGTTTCCAACT
TATTCCCTTACTACTCATCTAAGTACCTTGTTGGATAAGGGTTGGACTGTTATAGTTATCGATGAATTAGTT
ACTAATAAATCGGGGCCAAAACAACGCGCAGTATCTCAGGTTTATTCTC---CTAGTTGTAATTTAGAGGAC
TGTTCGGAATTACCCTATGTATTATCAATCTATTTTTCTCAAGACGATTTTTTAGGTATTACTTTATTTTCA
GCCATGAATGGTCATAGTATAATGTTTCCTGTTTCTTGAACGGATAGAGACAAGGTAGTTCGGTTGTTAATT
AATTATCGTATTAGAGAAATAGTAATTTGGGCAAACTTAGGGGTTGATTCAGAGATTTTAATAAATAAAATA
TATAATTTATTAATTGGTTGGAATTTATTTCCTTCTGAACCTAATGTTAAAATTGAAGTTATGGGAGAATCA
CCAACCAATTTACCGTGT
>Lemnalia_sp_Coel_40934
ATGAACCAAATACCTATGCAATATTTTAACTTAGCAGAGGAGAATTATTCTAAGTATGGATTATCAGTAATT
CAGCTTATTCAGATTGGTAAATTCTATGAACTTTGGCATGAGCCGGATACTCCTAGTAGGCAACAAGCATAC
TCTCAGGCCGAGTTATTAGTTGAGCCTTCCATGCGAAGTAAGCCTTTGGAGGTAGCGCTTTCTATTGAACAA
GTTGCCTCGTTACTTGATATGAGAATCA---------TTAGAAGATCTTTGCTTCAAATGGGGTTTCCAACT
TATTCCCTTATTACTCATCTAAGTACTTTGTTGGATAAGGGTTGGACTGTTATAGTTATCGATGAATTAGTT
AGTAATAAGTCGGGGCCAAAACAACGCGCAGTATCTCAGGTTTATTCCC---CTAGTTGTAATTTAGAGGAC
TGTTCGGAATTACCCTATGTGTTATCAATCTATTTTTCTCAAGACTATTTTTTAGGTATTACTTTATTTTCA
GCCATGAATGGTCATAGTATAATGTTTCCTGTTTCTTGAACGGATAGAGACAAGGTAGTTCGGTTGTTAATT
AATTATCGTATTAGAGAAATAGTAATTTGGGCAAACTTAGGGGTTGATTCAGAGATTTTAATAAATAAAATA
TATAATTTATTAATTGGTTGGAATTTATTTCCTTCTGAACCTAATGTTAAAATTGAAGTTATGGGAGAATCA
CCAACCAATTTACCGTGT
>Lemnalia_sp_Coel_40940
ATGAACCAAATACCTATGCAATATTTTAACTTAGCAGAGGAGAATTATTCTAAGTATGGATTATCAGTAATT
CAGCTTATTCAGATTGGTAAATTCTATGAACTTTGGCATGAGCCGGATACTCCTAGTAGGCAACAAGCATAC
TCTCAGGCCGAGTTATTAGTTGAGCCTTCCATGCGAAGTAAGCCTTTGGAGGTAGCGCTTTCTATTGAACAA
GTTGCCTCGTTACTTGATATGAGAATCA---------TTAGAAGATCTTTGCTTCAAATGGGGTTTCCAACT
TATTCCCTTATTACTCATCTAAGTACTTTGTTGGATAAGGGTTGGACTGTTATAGTTATCGATGAATTAGTT
AGTAATAAGTCGGGGCCAAAACAACGCGCAGTATCTCAGGTTTATTCCC---CTAGTTGTAATTTAGAGGAC
TGTTCGGAATTACCCTATGTGTTATCAATCTATTTTTCTCAAGACTATTTTTTAGGTATTACTTTATTTTCA
GCCATGAATGGTCATAGTATAATGTTTCCTGTTTCTTGAACGGATAGAGACAAGGTAGTTCGGTTGTTAATT
AATTATCGTATTAGAGAAATAGTAATTTGGGCAAACTTAGGGGTTGATTCAGAGATTTTAATAAATAAAATA
TATAATTTATTAATTGGTTGGAATTTATTTCCTTCTGAACCTAATGTTAAAATTGAAGTTATGGGAGAATCA
CCAACCAATTTACCGTGT
>Lemnalia_sp_Coel_40939
ATGAACCAAATACCTATGCAATATTTTAACTTAGCAGAGGAGAATTATTCTAAGTATGGATTATCAGTAATT
CAGCTTATTCAGATTGGTAAATTCTATGAACTTTGGCATGAGCCGGATACTCCTAGTAGGCAACAAGCATAC
TCTCAGGCCGAGTTATTAGTTGAGCCTTCCATGCGAAGTAAGCCTTTGGAGGTAGCGCTTTCTATTGAACAA
GTTGCCTCGTTACTTGATATGAGAATCA---------TTAGAAGATCTTTGCTTCAAATGGGGTTTCCAACT
TATTCCCTTATTACTCATCTAAGTACTTTGTTGGATAAGGGTTGGACTGTTATAGTTATCGATGAATTAGTT
AGTAATAAGTCGGGGCCAAAACAACGCGCAGTATCTCAGGTTTATTCCC---CTAGTTGTAATTTAGAGGAC
TGTTCGGAATTACCCTATGTGTTATCAATCTATTTTTCTCAAGACTATTTTTTAGGTATTACTTTATTTTCA
GCCATGAATGGTCATAGTATAATGTTTCCTGTTTCTTGAACGGATAGAGACAAGGTAGTTCGGTTGTTAATT
AATTATCGTATTAGAGAAATAGTAATTTGGGCAAACTTAGGGGTTGATTCAGAGATTTTAATAAATAAAATA
TATAATTTATTAATTGGTTGGAATTTATTTCCTTCTGAACCTAATGTTAAAATTGAAGTTATGGGAGAATCA
CCAACCAATTTACCGTGT
>Lemnalia_sp_Coel_40943
ATGAACCAAATACCTATGCAATATTTTAACTTAGCAGAGGAGAATTATTCTAAGTATGGATTATCAGTAATT
CAGCTTATTCAGATTGGTAAATTCTATGAACTTTGGCATGAGCCGGATACTCCTAGTAGGCAACAAGCATAC
TCTCAGGCCGAGTTATTAGTTGAGCCTTCCATGCGAAGTAAGCCTTTGGAGGTAGCGCTTTCTATTGAACAA
GTTGCCTCGTTACTTGATATGAGAATCA---------TTAGAAGATCTTTGCTTCAAATGGGGTTTCCAACT
TATTCCCTTACTACTCATCTAAGTACTTTGTTGGATAAGGGTTGGACTGTTATAGTTATCGATGAATTAGTT
AGTAATAAATCGGGGCCAAAACAACGCGCAGTATCTCAGGTTTATTCCC---CTAGTTGTAATTTAGAGGAC
TGTTCGGAATTACCCTATGTGTTATCAATCTATTTTTCTCAAGACTATTTTTTAGGTATTACTTTATTTTCA
GCCATGAATGGTCATAGTATAATGTTTCCTGTTTCTTGAACGGATAGAGACAAGGTAGTTCGGTTGTTAATT
AATTATCGTATTAGAGAAATAGTAATTTGGGCAAACTTAGGGGTTGATTCAGAGATTTTAATAAATAAAATA
TATAATTTATTAATTGGTTGGAATTTATTTCCTTCTGAACCTAATGTTAAAATTGAAGTTATGGGAGAATCA
CCAACCAATTTACCGTGT
>Lemnalia_sp_Coel_40933
ATGAACCAAATACCTATGCAATATTTTAACTTAGCAGAGGAGAATTATTCTAAGTATGGATTATCAGTAATT
CAGCTTATTCAGATTGGTAAATTCTATGAACTTTGGCATGAGCCGGATACTCCTAGTAGGCAACAAGCATAC
TCTCAGGCCGAGTTATTAGTTGAGCCTTCCATGCGAAGTAAGCCTTTGGAGGTAGCGCTTTCTATTGAACAA
GTTGCCTCGTTACTTGATATGAGAATCA---------TTAGAAGATCTTTGCTTCAAATGGGGTTTCCAACT
TATTCCCTTACTACTCATCTAAGTACTTTGTTGGATAAGGGTTGGACTGTTATAGTTATCGATGAATTAGTT
AGTAATAAATCGGGGCCAAAACAACGCGCAGTATCTCAGGTTTATTCCC---CTAGTTGTAATTTAGAGGAC
TGTTCGGAATTACCCTATGTGTTATCAATCTATTTTTCTCAAGACTATTTTTTAGGTATTACTTTATTTTCA
GCCATGAATGGTCATAGTATAATGTTTCCTGTTTCTTGAACGGATAGAGACAAGGTAGTTCGGTTGTTAATT
AATTATCGTATTAGAGAAATAGTAATTTGGGCAAACTTAGGGGTTGATTCAGAGATTTTAATAAATAAAATA
TATAATTTATTAATTGGTTGGAATTTATTTCCTTCTGAACCTAATGTTAAAATTGAAGTTATGGGAGAATCA
CCAACCAATTTACCGTGT
>Paralemnalia_eburnea_1201983
ATGAACCAAATACCTATGCAATATTTTAACTTAGCAGAGGAGAATTATTCTAAGTATGGATTATCAGTAATT
CAGCTTATTCAGATTGGTAAATTCTATGAACTTTGGCATGAGCCGGATACTCCTAGTAGGCAACAAGCATAC
TCTCAGGCCGAGTTATTAGTTGAGCCTTCCATGCGAAGTAAGCCTTTGGAGGTAGCGCTTTCTATTGAACAA
GTTGCCTCGTTACTTGATATGAGAATCA---------TTAGAAGATCTTTGCTTCAAATGGGGTTTCCAACT
TATTCCCTTACTACTCATCTAAGTACCTTGTTGGATAAGGGTTGGACTGTTATAGTTATCGATGAATTAGTT
ACTAATAAATCGGGGCCAAAACAACGCGCAGTATCTCAGGTTTATTCTC---CTAGTTGTAATTTAGAGGAC
TGTTCGGAATTACCCTATGTATTATCAATCTATTTTTCTCAAGACGATTTTTTAGGTATTACTTTATTTTCA
GCCATGAATGGTCATAGTATAATGTTTCCTGTTTCTTGAACGGATAGAGACAAGGTAGTTCGGTTGTTAATT
AATTATCGTATTAGAGAAATAGTAATTTGGGCAAACTTAAGGGTTGATTCAGAGATTTTAATAAATAAAATA
TATAATTTATTAATTGGTTGGAATTTATTTCCTTCTGAACCTAATGTTAAAATTGAAGTTATGGGAGAATCA
CCAACCAATTTACCGTGT
>Paralemnalia_thyrsoides_1202006
ATGAACCAAATACCTATGCAATATTTTAACTTAGCAGAGGAGAATTATTCTAAGTATGGATTATCAGTAATT
CAGCTTATTCAGATTGGTAAATTCTATGAACTTTGGCATGAGCCGGATACTCCTAGTAGGCAACAAGCATAC
TCTCAGGCCGAGTTATTAGTTGAGCCTTCCATGCGAAGTAAGCCTTTGGAGGTAGCGCTTTCTATTGAACAA
GTTGCCTCGTTACTTGATATGAGAATCA---------TTAGAAGATCTTTGCTTCAAATGGGGTTTCCAACT
TATTCCCTTACTACTCATCTAAGTACCTTGTTGGATAAGGGTTGGACTGTTATAGTTATCGATGAATTAGTT
ACTAATAAATCGGGGCCAAAACAACGCGCAGTATCTCAGGTTTATTCTC---CTAGTTGTAATTTAGAGGAC
TGTTCGGAATTACCCTATGTATTATCAATCTATTTTTCTCAAGACGATTTTTTAGGTATTACTTTATTTTCA
GCCATGAATGGTCATAGTATAATGTTTCCTGTTTCTTGAACGGATAGAGACAAGGTAGTTCGGTTGTTAATT
AATTATCGTATTAGAGAAATAGTAATTTGGGCAAACTTAAGGGTTGATTCAGAGATTTTAATAAATAAAATA
TATAATTTATTAATTGGTTGGAATTTATTTCCTTCTGAACCTAATGTTAAAATTGAAGTTATGGGAGAATCA
CCAACCAATTTACCGTGT
>Paralemnalia_thyrsoides_1201989
ATGAACCAAATACCTATGCAATATTTTAACTTAGCAGAGGAGAATTATTCTAAGTATGGATTATCAGTAATT
CAGCTTATTCAGATTGGTAAATTCTATGAACTTTGGCATGAGCCGGATACTCCTAGTAGGCAACAAGCATAC
TCTCAGGCCGAGTTATTAGTTGAGCCTTCCATGCGAAGTAAGCCTTTGGAGGTAGCGCTTTCTATTGAACAA
GTTGCCTCGTTACTTGATATGAGAATCA---------TTAGAAGATCTTTGCTTCAAATGGGGTTTCCAACT
TATTCCCTTACTACTCATCTAAGTACCTTGTTGGATAAGGGTTGGACTGTTATAGTTATCGATGAATTAGTT
ACTAATAAATCGGGGCCAAAACAACGCGCAGTATCTCAGGTTTATTCTC---CTAGTTGTAATTTAGAGGAC
TGTTCGGAATTACCCTATGTATTATCAATCTATTTTTCTCAAGACGATTTTTTAGGTATTACTTTATTTTCA
GCCATGAATGGTCATAGTATAATGTTTCCTGTTTCTTGAACGGATAGAGACAAGGTAGTTCGGTTGTTAATT
AATTATCGTATTAGAGAAATAGTAATTTGGGCAAACTTAAGGGTTGATTCAGAGATTTTAATAAATAAAATA
TATAATTTATTAATTGGTTGGAATTTATTTCCTTCTGAACCTAATGTTAAAATTGAAGTTATGGGAGAATCA
CCAACCAATTTACCGTGT
>Lemnalia_sp_PAL102
ATGAACCAAATACCTATGCAATATTTTAACTTAGCAGAGGAGAATTATTCTAAGTATGGATTATCAGTAATT
CAGCTTATTCAGATTGGTAAATTCTATGAACTTTGGCATGAGCCGGATACTCCTAGTAGGCAACAAGCATAC
TCTCAGGCCGAGTTATTAGTTGAGCCTTCCATGCGAAGTAAGCCTTTGGAGGTAGCGCTTTCTATTGAACAA
GTTGCCTCGTTACTTGATATGAGAATCA---------TTAGAAGATCTTTGCTTCAAATGGGGTTTCCAACT
TATTCCCTTACTACTCATCTAAGTACTTTGTTGGATAAGGGTTGGACTGTTATAGTTATCGATGAATTAGTT
AGTAATAAATCGGGGCCAAAACAACGCGCAGTATCTCAGGTTTATTCCC---CTAGTTGTAATTTAGAGGAC
TGTTCGGAATTACCCTATGTGTTATCAATCTATTTTTCTCAAGACTATTTTTTAGGTATTACTTTATTTTCA
GCCATGAATGGTCATAGTATAATGTTTCCTGTTTCTTGAACGGATAGAGACAAGGTAGTTCGGTTGTTAATT
AATTATCGTATTAGAGAAATAGTAATTTGGGCAAACTTAGGGGTTGATTCAGAGATTTTAATAAATAAAATA
TATAATTTATTAATTGGTTGGAATTTATTTCCTTCTGAACCTAATGTTAAAATTGAAGTTATGGGAATGAAC
AAATATATTACACGTTGG
>Paralemnalia_eburnea_CO34081
ATGAACCAAATACCTATGCAATATTTTAACTTAGCAGAGGAGAATTATTCTAAGTATGGATTATCAGTAATT
CAGCTTATTCAGATTGGTAAATTCTATGAACTTTGGCATGAGCCGGATACTCCTAGTAGGCAACAAGCATAC
TCTCAGGCCGAGTTATTAGTTGAGCCTTCCATGCGAAGTAAGCCTTTGGAGGTAGCGCTTTCTATTGAACAA
GTTGCCTCGTTACTTGATATGAGAATCA---------TTAGAAGATCTTTGCTTCAAATGGGGTTTCCAACT
TATTCCCTTACTACTCATCTAAGTACCTTGTTGGATAAGGGTTGGACTGTTATAGTTATCGATGAATTAGTT
ACTAATAAATCGGGGCCAAAACAACGCGCAGTATCTCAGGTTTATTCTC---CTAGTTGTAATTTAGAGGAC
TGTTCGGAATTACCCTATGTATTATCAATCTATTTTTCTCAAGACGATTTTTTAGGTATTACTTTATTTTCA
GCCATGAATGGTCATAGTATAATGTTTCCTGTTTCTTGAACGGATAGAGACAAGGTAGTTCGGTTGTTAATT
AATTATCGTATTAGAGAAATAGTAATTTGGGCAAACTTAAGGGTTGATTCAGAGATTTTAATAAATAAAATA
TATAATTTATTAATTGGTTGGAATTTATTTCCTTCTGAACCTAATGTTAAAATTGAAGTTATGGGAGAATCA
CCAACCAATTTACCGTGT
>Paralemnalia_thyrsoides_CO34087
ATGAACCAAATACCTATGCAATATTTTAACTTAGCAGAGGAGAATTATTCTAAGTATGGATTATCAGTAATT
CAGCTTATTCAGATTGGTAAATTCTATGAACTTTGGCATGAGCCGGATACTCCTAGTAGGCAACAAGCATAC
TCTCAGGCCGAGTTATTAGTTGAGCCTTCCATGCGAAGTAAGCCTTTGGAGGTAGCGCTTTCTATTGAACAA
GTTGCCTCGTTACTTGATATGAGAATCA---------TTAGAAGATCTTTGCTTCAAATGGGGTTTCCAACT
TATTCCCTTACTACTCATCTAAGTACCTTGTTGGATAAGGGTTGGACTGTTATAGTTATCGATGAATTAGTT
ACTAATAAATCGGGGCCAAAACAACGCGCAGTATCTCAGGTTTATTCTC---CTAGTTGTAATTTAGAGGAC
TGTTCGGAATTACCCTATGTATTATCAATCTATTTTTCTCAAGACGATTTTTTAGGTATTACTTTATTTTCA
GCCATGAATGGTCATAGTATAATGTTTCCTGTTTCTTGAACGGATAGAGACAAGGTAGTTCGGTTGTTAATT
AATTATCGTATTAGAGAAATAGTAATTTGGGCAAACTTAAGGGTTGATTCAGAGATTTTAATAAATAAAATA
TATAATTTATTAATTGGTTGGAATTTATTTCCTTCTGAACCTAATGTTAAAATTGAAGTTATGGGAGAATCA
CCAACCAATTTACCGTGT
>Paralemnalia_sp_Coel_40983
ATGAACCAAATACCTATGCAATATTTTAACTTAGCAGAGGAGAATTATTCTAAGTATGGATTATCAGTAATT
CAGCTTATTCAGATTGGTAAATTCTATGAACTTTGGCATGAGCCGGATACTCCTAGTAGGCAACAAGCATAC
TCTCAGGCCGAGTTATTAGTTGAGCCTTCCATGCGAAGTAAGCCTTTGGAGGTAGCGCTTTCTATTGAACAA
GTTGCCTCGTTACTTGATATGAGAATCA---------TTAGAAGATCTTTGCTTCAAATGGGGTTTCCAACT
TATTCCCTTACTACTCATCTAAGTACCTTGTTGGATAAGGGTTGGACTGTTATAGTTATCGATGAATTAGTT
ACTAATAAATCGGGGCCAAAACAACGCGCAGTATCTCAGGTTTATTCTC---CTAGTTGTAATTTAGAGGAC
TGTTCGGAATTACCCTATGTATTATCAATCTATTTTTCTCAAGACGATTTTTTAGGTATTACTTTATTTTCA
GCCATGAATGGTCATAGTATAATGTTTCCTGTTTCTTGAACGGATAGAGACAAGGTAGTTCGGTTGTTAATT
AATTATCGTATTAGAGAAATAGTAATTTGGGCAAACTTAGGGGTTGATTCAGAGATTTTAATAAATAAAATA
TATAATTTATTAATTGGTTGGAATTTATTTCCTTCTGAACCTAATGTTAAAATTGAAGTTATGGGAGAATCA
CCAACCAATTTACCGTGT
>Scleronephthya_sp_Coel_41038
ATGAGCCAAATACCTATGCAATATTTTAACTTAGCGGAGGAAAATTATTCTAAGTATGGATTATCAGTAATA
CAGCTTATACAGATTGGTAAGTTCTATGAACTTTGGCATGAGCCTGATACTCGTAGTAAGCAACAAGCATAC
TTTCAAGCCGAGTTATTAGTTGAGTCATCCATGCGAAGTGGGCCTTTGGGGGCAACGCCTCCTATTGAACAA
GTTGCCTCGTCACTTGATATGAGAATAACGTCGCCCGGTAAAAGATCCTTGCTTCAAATGGGGTTTCCAATT
TATTCCCTTACTACCCACCTGAGTACCTTGTTGGATAAAGGTTGGACTGTTATAGTTATCGATGAATTAGTC
ACTGGTAAATCGGGGCCAAAACAACGCGCAGTATCTCAGGTTTATTCTC---CTAGTTGTAATTTAGAGGAC
TGTTCGGAATTATCCTATGTGTTATCAATTTATTTTTCTCAAGACGACTTATTAGGTATTACTTTATTTTCA
GCCATGAGTGGGCATAGTATAGTGTTTCCCGTCTCTTGGACGGACAGAGACAAAGTAGCCCGGTTATTAATT
AGCTATCGTATTAGAGAAATAGTAATTTGGGTAAACTTGGAAGCTGGTCTATATATTTTGATAAATAAAATA
TATAATTTGTTAATTGATTGGAACTTATTTCCCTCTGAGCCCAATGCTAAAATTGAGGTTATGGGAGAAGCA
CTAACCAACTTGCCGTGT
>Scleronephthya_gracillimum_GU047879
ATGAGCCAAATACCTATGCAATATTTTAACTTAGCGGAGGAAAATTATTCTAAGTATGGATTATCAGTAATA
CAGCTTATACAGATTGGTAAGTTCTATGAACTTTGGCATGAGCCTGATACTCGTAGTAAGCAACAAGCATAC
TTTCAAGCCGAGTTATTAGTTGAGTCATCCATGCGAAGTAGGCCTTTGGGGGCAACGCCTCCTATTGAACAA
GTTGCCTCGTCACTTGATATGAGAATAACGTCGCCCGGTAAAAGATCCTTGCTTCAAATGGGGTTTCCAATT
TATTCCCTTACTACCCACCTAAGTACCTTGTTGGATAAAGGTTGGACTGTTATAGTTATCGATGAATTAGTC
ACTGGTAAATCGGGGCCAAAACAACGCGCAGTATCTCAGGTTTATTCTCGGTCTAGTTGTAATTTAGAGGAC
TGTTCGGAATTATCCTATGTGTTATCAATTTATTTTTCTCAAGACGACTTATTAGGTATTACTTTATTTTCA
GCCATGAGTGGGCATAGTATAATGTTTCCCGTCTCTTGGGCGGACAGAGACAAAGTAGCCCGGTTATTAATT
AGCTATCGTATTAGAGAAATAGTAATTTGGGTAAACTTGGAAGCTGGCCTATATATTTTAATAAATAAAATA
TATAATTTGTTAATTGATTGGAACTTATTTCCCTCTGAGCCCAATGCTAAAATTGAGGTTATGGGAGAAGCA
CTAACCAACTTGCCGTGT
>Scleronephthya_sp_Coel_41040
ATGAGCCAAATACCTATGCAATATTTTAACTTAGCGGAGGAAAATTATTCTAAGTATGGATTATCAGTAATA
CAGCTTATACAGATTGGTAAGTTCTATGAACTTTGGCATGAGCCTGATACTCGTAGTAAGCAACAAGCATAC
TTTCAAGCCGAGTTATTAGTTGAGTCATCCATGCGAAGTAGGCCTTTGGGGGCAACGCCTCCTATTGAACAA
GTTGCCTCGTCACTTGATATGAGAATAACGTCGCCCGGTAAAAGATCCTTGCTTCAAATGGGGTTTCCAATT
TATTCCCTTACTACCCACCTAAGTACCTTGTTGGATAAAGGTTGGACTGTTATAGTTATCGATGAATTAGTC
ACTGGTAAATCGGGGCCAAAACAACGCGCAGTATCTCAGGTTTATTCTC---CTAGTTGTAATTTAGAGGAC
TGTTCGGAATTATCCTATGTGTTATCAATTTATTTTTCTCAAGACGACTTATTAGGTATTACTTTATTTTCA
GCCATGAGTGGGCATAGTATAATGTTTCCCGTCTCTTGGGCGGACAGAGACAAAGTAGCCCGGTTATTAATT
AGCTATCGTATTAGAGAAATAGCAATTTGGGTAAACTTGGAAGCTGGCCTATATATTTTAATAAATAAAATA
TATAATTTGTTAATTGATTGGAACTTATTTCCCTCTGAGCCCAATGCTAAAATTGAGGTTATGGGAGAAGCA
CTAACCAACTTGCCGTGT
>Scleronephthya_sp_Coel_41039
ATGAGCCAAATACCTATGCAATATTTTAACTTAGCGGAGGAAAATTATTCTAAGTATGGATTATCAGTAATA
CAGCTTATACAGATTGGTAAGTTCTATGAACTTTGGCATGAGCCTGATACTCGTAGTAAGCAACAAGCATAC
TTTCAAGCCGAGTTATTAGTTGAGTCATCCATGCGAAGTAGGCCTTTGGGGGCAACGCCTCCTATTGAACAA
GTTGCCTCGTCACTTGATATGAGAATAACGTCGCCCGGTAAAAGATCCTTGCTTCAAATGGGGTTTCCAATT
TATTCCCTTACTACCCACCTAAGTACCTTGTTGGATAAAGGTTGGACTGTTATAGTTATCGATGAATTAGTC
ACTGGTAAATCGGGGCCAAAACAACGCGCAGTATCTCAGGTTTATTCTC---CTAGTTGTAATTTAGAGGAC
TGTTCGGAATTATCCTATGTGTTATCAATTTATTTTTCTCAAGACGACTTATTAGGTATTACTTTATTTTCA
GCCATGAGTGGGCATAGTATAATGTTTCCCGTCTCTTGGGCGGACAGAGACAAAGTAGCCCGGTTATTAATT
AGCTATCGTATTAGAGAAATAGCAATTTGGGTAAACTTGGAAGCTGGCCTATATATTTTAATAAATAAAATA
TATAATTTGTTAATTGATTGGAACTTATTTCCCTCTGAGCCCAATGCTAAAATTGAGGTTATGGGAGAAGCA
CTAACCAACTTGCCGTGT
>Dendronephthya_sp_Coel_40907
ATGAGCCAAATACCTATGCAATATTTTAACTTAGCGGAGGAAAATTATTCTAAGTATGGATTATCAGTAATA
CAGCTTATACAGATTGGTAAGTTCTATGAACTTTGGCATGAGCCTGATACTCGTAGTAAGCAACAAGCATAC
TTTCAAGCCGAGTTATTAGTTGCGTCATCCATGCGAAGTGGGCCTTTGGGGGCAACGCCACCTATTGAACAA
GTTGCCTCGTCACTTGATATGAGAATAACGTCGCCCGGTAAAAGATCCTTGCTTCAAATGGGGTTTCCAATT
TATTCCCTTACTACCCACCTAAGTACCTTGTTGGATAAAGGTTGGACTGTTATAGTTATCGATGAATTAGTC
ACTGGTAAATCGGGACCAAAACAACGCGCAGTGTCTCAGGTCTATTCTC---CTAGTTGTAATTTAGAGGAC
TGTTCGGAGTTATCCTATGTGTTATCGATTTATTTTTCTCAAGACAACTTATTAGGTATTACTTTATTTTCA
GCCATGAGTGGGCATAGTATAATGTTTCCTGTCTCTTGGACGGACAGAGACAAAGTGGCCCGGTTATTAATT
AGCTATCGTATTAGAGAAATAGTAATTTGGGTAAACTTGGGGGTTGGCTTAGATATTTTAACAAATAAAATA
TATAATTTGTTAATTGATTGAAATTTATTCCCCTCTGAGCCCAATGCTAAAATTGAAGTTATGGGAGAAACA
CTAACCAACTTGCCGTGT
>Dendronephthya_sp_Coel_40915
ATGAGCCAAATACCTATGCAATATTTTAACTTAGCGGAGGAAAATTATTCTAAGTATGGATTATCAGTAATA
CAGCTTATACAGATTGGTAAGTTCTATGAACTTTGGCATGAGCCTGATACTCGTAGTAAGCAACAAGCATAC
TTTCAAGCCGAGTTATTAGTTGCGTCATCCATGCGAAGTGGGCCTTTGGGGGCAACGCCACCTATTGAACAA
GTTGCCTCGTCACTTGATATGAGAATAACGTCGCCCGGTAAAAGATCCTTGCTTCAAATGGGGTTTCCAATT
TATTCCCTTACTACCCACCTAAGTACCTTGTTGGATAAAGGTTGGACTGTTATAGTTATCGATGAATTAGTC
ACTGGTAAATCGGGACCAAAACAACGCGCAGTGTCTCAGGTCTATTCTC---CTAGTTGTAATTTAGAGGAC
TGTTCGGAGTTATCCTATGTGTTATCGATTTATTTTTCTCAAGACAACTTATTAGGTATTACTTTATTTTCA
GCCATGAGTGGGCATAGTATAATGTTTCCTGTCTCTTGGACGGACAGAGACAAAGTGGCCCGGTTATTAATT
AGCTATCGTATTAGAGAAATAGTAATTTGGGTAAACTTGGGGGTTGGCTTAGATATTTTAACAAATAAAATA
TATAATTTGTTAATTGATTGAAATTTATTCCCCTCTGAGCCCAATGCTAAAATTGAAGTTATGGGAGAAACA
CTAACCAACTTGCCGTGT
>Dendronephthya_sp_Coel_40914
ATGAGCCAAATACCTATGCAATATTTTAACTTAGCGGAGGAAAATTATTCTAAGTATGGATTATCAGTAATA
CAGCTTATACAGATTGGTAAGTTCTATGAACTTTGGCATGAGCCTGATACTCGTAGTAAGCAACAAGCATAC
TTTCAAGCCGAGTTATTAGTTGCGTCATCCATGCGAAGTGGGCCTTTGGGGGCAACGCCACCTATTGAACAA
GTTGCCTCGTCACTTGATATGAGAATAACGTCGCCCGGTAAAAGATCCTTGCTTCAAATGGGGTTTCCAATT
TATTCCCTTACTACCCACCTAAGTACCTTGTTGGATAAAGGTTGGACTGTTATAGTTATCGATGAATTAGTC
ACTGGTAAATCGGGACCAAAACAACGCGCAGTGTCTCAGGTCTATTCTC---CTAGTTGTAATTTAGAGGAC
TGTTCGGAGTTATCCTATGTGTTATCGATTTATTTTTCTCAAGACAACTTATTAGGTATTACTTTATTTTCA
GCCATGAGTGGGCATAGTATAATGTTTCCTGTCTCTTGGACGGACAGAGACAAAGTGGCCCGGTTATTAATT
AGCTATCGTATTAGAGAAATAGTAATTTGGGTAAACTTGGGGGTTGGCTTAGATATTTTAACAAATAAAATA
TATAATTTGTTAATTGATTGAAATTTATTCCCCTCTGAGCCCAATGCTAAAATTGAAGTTATGGGAGAAACA
CTAACCAACTTGCCGTGT
>Neospongodes_atlantica
NNNNNNNNNNNNNNNNNNNNNNNNNNNNNNNNNNNNNNNNNNNNNNNNNNNNNNNNNNNNNNNNNNNNNNNN
NAGTTTATACAGATTGGTAAGTTCTATGAACTTTGGCATGAGCCTGATACTCGTAGTAAGCAACAAGCATAC
TTTCAAGCCGAGTTATTAGTTGAGTCATCCATGCGAAGTGGGCCTTTGGGGGCAACGCCGCCTATTGAACAA
GTTGCCTCGTCACTTGATATGAGAATAACGTCGCCCGGTAAAAGATCCTTGCTTCAAATGGGGTTTCCAATT
TATTCCCTTACTACCCACCTAAGTACCTTGTTGGATAAAGGTTGAACTGTTATAGTTATCGATGAATTAGTC
ACTGGTAAATCGGGGCCAAAACAACGCGCAGTGTCTCAGGTCTATTCTC---CTAGTTGTAATTTAGAGGAC
TGTTCGGAATTATCCTATGTGTTATCGATTTATTTTTCTCAAGACGACTTATTAGGCATTACTTTATTTTCA
GCCATGAGTGGGCATAGTATAATGTTTCCTGTCTCTTGGACGGACAGAGACAAAGTAGCCCGGTTATTAATT
AGCTATCGTATTAGAGAAATAGTAATTTGGGCAGACTTGGGGGTTGGCTTAGATATTTTAACAAATAAAATA
TATAATTTGTTAATTGATTGAAATCTATTCCCCTCTGAGCCCAATGCTAAAATTGAAGTTATGGGANNNNNN
NNNNNNNNNNNNNNNNNN
>Dendronephthya_savignyi_CO34066
ATGAGCCAAATACCTATGCAATATTTTAACTTAGCGAAGGAGAATTATTCTAAGTATGGATTATCAGTAATA
CAGTTTATACAGATTGGTAAGTTCTATGAACTTTGGCATGAGCCTGATACTCGTAGTAAGCAACAAGCATAC
TTTCAAGCCGAGTTATTAGTTGAGTCATCCATGCGAAGTGGGCCTTTGGGGGCAACGCCACCTATTGAACAG
GTGGCCTCGTCACTTGATATGAGAATAACGTCGCCCGGTAAAAGATCCTTGCTTCAAATGGGGTTTCCAATT
TATTCCCTTACTACCCACCTAAGTACCTTGTTGGATAAAGGTTGGACTGTTATAGTTATCGATGAATTAGTC
ACTGGTAAATCGGGGCCAAAACAACGCGCAGTGTCTCAGGTCTATTCTC---CTAGTTGTAATTTAGAGGAC
TGTTCGGAATTATCCTATGTGTTATCGATTTATTTTTCTCAAGACGACTTATTAGGCATTACTTTATTTTCA
GCCATGAGTGGTCATAGTATAGTGTTTCCTGTCTCTTGGACGGACAGAGACAAAGTAGCCCGGTTATTAATT
AGCTATCGTATTAGAGAAATAGTAATTTGGGCAGACTTGGGGGCTGGCTTAGATATTTTAACAAATAAAATA
TATAATTTGTTAATTGATTGAGATCTATTCCCCTCTGAGCCCAATGCTAAAATTGAAGTTATGGTANNNNNN
NNNNNNNNNNNNNNNNNN
>Nephthea_elatensis_CO34112
ATGAGCCAAATACCTATGCAATATTTTAACTTAGCGAAGGAGAATTATTCTAAGTATGGATTATCAGTAATA
CAGTTTATACAGATTGGTAAGTTCTATGAACTTTGGCATGAGCCTGATACTCGTAGTAAGCAACAAGCATAC
TTTCAAGCCGAGTTATTAGTTGAGTCATCCATGCGAAGTGGGTCTTTGGGGGCAACGCCACCTATTGAACAG
GTGGCCTCGTCACTTGATATGAGAATAACGTCGCCCGGTAAAAGATCCTTGCTTCAAATGGGGTTTCCAATT
TATTCCCTTACTACCCACCTAAGTACCTTGTTGGATAAAGGTTGGACTGTTATAGTTATCGATGAATTAGTC
ACTGGTAAATCGGGGCCAAAACAACGCGCAGTGTCTCAGGTCTATTCTC---CTAGTTGTAATTTAGAGGAC
TGTTCGGAATTATCCTATGTGTTATCGATTTATTTTTCTCAAGACGACTTATTAGGCATTACTTTATTTTCA
GCCATGAGTGGGCATAGTATAATGTTTCCTGTCTCTTGGACGGACAGAGACAAAGTAGCCCGGTTATTAATT
AGCTATCGTATTAGAGAAATAGTAATTTGGGCAGACTTGGGGGTTGGCTTAGAGATTTTAACAAATAAAATA
TATAATTTGTTAATTGATTGAAATCTATTCCCCTCTGAGCCCAATGCTAAAATTGAAGTTATGGGANNNNNN
NNNNNNNNNNNNNNNNNN
>Nephthea_acuticonica_CO34070
ATGAGCCAAATACCTATGCAATATTTTAACTTAGCGAAGGAGAATTATTCTAAGTATGGATTATCAGTAATA
CAGTTTATACAGATTGGTAAGTTCTATGAACTTTGGCATGAGCCTGATACTCGTAGTAAGCAACAAGCATAC
TTTCAAGCCGAGTTATTAGTTGAGTCATCCATGCGAAGTGGGTCTTTGGGGGCAACGCCACCTATTGAACAG
GTGGCCTCGTCACTTGATATGAGAATAACGTCGCCCGGTAAAAGATCCTTGCTTCAAATGGGGTTTCCAATT
TATTCCCTTACTACCCACCTAAGTACCTTGTTGGATAAAGGTTGGACTGTTATAGTTATCGATGAATTAGTC
ACTGGTAAATCGGGGCCAAAACAACGCGCAGTGTCTCAGGTCTATTCTC---CTAGTTGTAATTTAGAGGAC
TGTTCGGAATTATCCTATGTGTTATCGATTTATTTTTCTCAAGACGACTTATTAGGCATTACTTTATTTTCA
GCCATGAGTGGGCATAGTATAATGTTTCCTGTCTCTTGGACGGACAGAGACAAAGTAGCCCGGTTATTAATT
AGCTATCGTATTAGAGAAATAGTAATTTGGGCAGACTTGGGGGTTGGCTTAGAGATTTTAACAAATAAAATA
TATAATTTGTTAATTGATTGAAATCTATTCCCCTCTGAGCCCAATGCTAAAATTGAAGTTATGGGANNNNNN
NNNNNNNNNNNNNNNNNN
>Stereonephthya_sp_Coel_41061
ATGAGCCAAATACCTATGCAATATTTTAACTTAGCGAAGGAGAATTATTCTAAGTATGGATTATCAGTAATA
CAGTTTATACAGATTGGTAAGTTCTATGAACTTTGGCATGAGCCTGATACTCGTAGTAAGCAACAAGCATAC
TTTCAAGCCGAGTTATTAGTTGAGTCATCCATGCGAAGTGGGCCTTTGGGGGCAACGCCGCCTATTGAACAA
GTTGCCTCGTCACTTGATATGAGAATAACGTCGCCCGGTAAAAGATCCTTGCTTCAAATGGGGTTTCCAATT
TATTCCCTTACTACCCACCTAAGTACCTTGTTGGATAAAGGTTGAACTGTTATAGTTATCGATGAATTAGTC
ACTGGTAAATCGGGGCCAAAACAACGCGCAGTGTCTCAGGTCTATTCTC---CTAGTTGTAATTTAGAGGAC
TGTTCGGAATTATCCTATGTGTTATCGATTTATTTTTCTCAAGACGACTTATTAGGCATTACTTTATTTTCA
GCCATGAGTGGGCATAGTATAATGTTTCCTGTCTCTTGGACGGACAGAGACAAAGTAGCCCGGTTATTAATT
AGCTATCGTATTAGAGAAATAGTAATTTGGGCAGACTTGGGGGTTGGCTTAGATATTTTAACAAATAAAATA
TATAATTTGTTAATTGATTGAAATCTATTCCCCTCTGAGCCCAATGCTAAAATTGAAGTTATGGGAGAAGCA
CTAACCAACTNNNNNNNN
>Dendronephthya_suensoni_JQ290079
ATGAGCCAAATACCTATGCAATATTTTAACTTAGCGGAGGAAAATTATTCTAAGTATGGATTATCAGTAATA
CAGCTTATACAGATTGGTAAGTTCTATGAACTTTGGCATGAGCCTGATACTCGTAGTAAGCAACAAGCATAC
TTTCAAGCCGAGTTATTAGTTGAGTCATCCATGCGAAGTGGGCCTTTGGGGGCAACGCCACCTATTGAACAA
GTTGCCTCGTCACTTGATATGAGAATAACGTCGCCCGGTAAAAGATCCTTGCTTCAAATGGGGTTTCCAATT
TATTCCCTTACTACCCACCTAAGTACCTTGTTGGATAAAGGTTGGACTGTTATAGTTATCGATGAATTAGTC
ACTGGTAAATCGGGACCAAAACAACGCGCAGTGTCTCAGGTCTATTCTC---CTAGTTGTAATTTAGAGGAC
TGTTCGGAGTTATCCTATGTGTTATCGATTTATTTTTCTCAAGACGACTTATTAGGTATTACTTTATTTTCA
GCCATGAGTGGGCATAGTATAATGTTTCCTGTCTCTTGGACGGACAGAGACAAAGTGGCCCGGCTATTAATT
AGCTATCGTGTTAGAGAAATAGTAATTTGGGTAAACTTGGGGGTTGGCTTAGATATTTTAACAAATAAAATA
TATAATTTGTTAATTGATTGAAATTTATTCCCCTCTGAGCCCAATGCTAAAATTGAAGTTATGGGAGAAACA
CTAACCAACTTGCCGTGT
>Dendronephthya_gigantea_FJ372991
ATGAGCCAAATACCTATGCAATATTTTAACTTAGCGGAGGAAAATTATTCTAAGTATGGATTATCAGTAATA
CAGCTTATACAGATTGGTAAGTTCTATGAACTTTGGCATGAGCCTGATACTCGTAGTAAGCAACAAGCATAC
TTTCAAGCCGAGTTATTAGTTGAGTCATCCATGCGAAGTGGGCCTTTGGGGGCAACGCCACCTATTGAACAA
GTTGCCTCGTCACTTGATATGAGAATAACGTCGCCCGGTAAAAGATCCTTGCTTCAAATGGGGTTTCCAATT
TATTCCCTTACTACCCACCTAAGTACCTTGTTGGATAAAGGTTGGACTGTTATAGTTATCGATGAATTAGTC
ACTGGTAAATCGGGACCAAAACAACGCGCAGTGTCTCAGGTCTACTCTC---CTAGTTGTAATTTAGAGGAC
TGTTCGGAGTTATCCTATGTGTTATCGATTTATTTTTCTCAAGACGACTTATTAGGTATTACTTTATTTTCA
GCCATGAGTGGGCATAGTATAATGTTTCCTGTCTCTTGGACGGACAGAGACAAAGTGGCCCGGTTATTAATT
AGCTATCGTGTTAGAGAAATAGTAATTTGGGTAAACTTGGGGGTTGGCTTAGATATTTTAACAAATAAAATA
TATAATTTGTTAATTGATTGAAATTTATTCCCCTCTGAGCCCAATGCTAAAATTGAAGTTATGGGAGAAACA
CTAACCAACTTGCCGTGT
>Dendronephthya_cf_Coel_40910
ATGAGCCAAATACCTATGCAATATTTTAACTTAGCGGAGGAAAATTATTCTAAGTATGGATTATCAGTAATA
CAGCTTATACAGATTGGTAAGTTCTATGAACTTTGGCATGAGCCTGATACTCGTAGTAAGCAACAAGCATAC
TTTCAAGCCGAGTTATTAGTTGAGTCATCCATGCGAAGTGGGCCTTTGGGGGCAACGCCACCTATTGAACAA
GTTGCCTCGTCACTTGATATGAGAATAACATCGCCCGGTAAAAGATCCTTGCTTCAAATGGGGTTTCCAATT
TATTCCCTTACTACCCACCTAAGTACCTTGTTGGATAAAGGTTGGACTGTTATAGTTATCGATGAATTAGTC
ACTGGTAAATCGGGACCAAAACAACGCGCAGTGTCTCAGGTCTATTCTC---CTAGTTGTAATTTAGAGGAC
TGTTCGGAGTTATCCTATGTGTTATCGATTTATTTTTCTCAAGACGACTTATTAGGTATTACTTTATTTTCA
GCCATGAGTGGGCATAGTATAATGTTTCCTGTCTCTTGGACGGACAGAGACAAAGTGGCCCGGTTATTAATT
AGCTATCGTGTTAGAGAAATAGTAATTTGGGTAAACTTGGGGGTTGGCTTAGATATTTTAACAAATAAAATA
TATAATTTGTTAATTGATTGAAATTTATTCCCCTCTGAGCCCAATGCTAAAATTGAAGTTATGGGAGAAACA
CTAACCAACTTGCCGTGT
>Dendronephthya_cf_Coel_40913
ATGAGCCAAATACCTATGCAATATTTTAACTTAGCGGAGGAAAATTATTCTAAGTATGGATTATCAGTAATA
CAGCTTATACAGATTGGTAAGTTCTATGAACTTTGGCATGAGCCTGATACTCGTAGTAAGCAACAAGCATAC
TTTCAAGCCGAGTTATTAGTTGAGTCATCCATGCGAAGTGGGCCTTTGGGGGCAACGCCACCTATTGAACAA
GTTGCCTCGTCACTTGATATGAGAATAACGTCGCCCGGTAAAAGATCCTTGCTTCAAATGGGGTTTCCAATT
TATTCCCTTACTACCCACCTAAGTACCTTGTTGGATAAAGGTTGGACTGTTATAGTTATCGATGAATTAGTC
ACTGGTAAATCGGGACCAAAACAACGCGCAGTGTCTCAGGTCTATTCTC---CTAGTTGTAATTTAGAGGAC
TGTTCGGAGTTATCCTATGTGTTATCGATTTATTTTTCTCAAGACGACTTATTAGGTATTACTTTATTTTCA
GCCATGAGTGGGCATAGTATAATGTTTCCTGTCTCTTGGACGGACAGAGACAAAGTGGCCCGGTTATTAATT
AGCTATCGTGTTAGAGAAATAGTAATTTGGGTAAACTTGGGGGTTGGCTTAGATATTTTAACAAATAAAATA
TATAATTTGTTAATTGATTGAAATTTATTCCCCTCTGAGCCCAATGCTAAAATTGAAGTTATGGGAGAAACA
CTAACCAACTTGCCGTGT
>Dendronephthya_cf_Coel_40912
ATGAGCCAAATACCTATGCAATATTTTAACTTAGCGGAGGAAAATTATTCTAAGTATGGATTATCAGTAATA
CAGCTTATACAGATTGGTAAGTTCTATGAACTTTGGCATGAGCCTGATACTCGTAGTAAGCAACAAGCATAC
TTTCAAGCCGAGTTATTAGTTGAGTCATCCATGCGAAGTGGGCCTTTGGGGGCAACGCCACCTATTGAACAA
GTTGCCTCGTCACTTGATATGAGAATAACGTCGCCCGGTAAAAGATCCTTGCTTCAAATGGGGTTTCCAATT
TATTCCCTTACTACCCACCTAAGTACCTTGTTGGATAAAGGTTGGACTGTTATAGTTATCGATGAATTAGTC
ACTGGTAAATCGGGACCAAAACAACGCGCAGTGTCTCAGGTCTATTCTC---CTAGTTGTAATTTAGAGGAC
TGTTCGGAGTTATCCTATGTGTTATCGATTTATTTTTCTCAAGACGACTTATTAGGTATTACTTTATTTTCA
GCCATGAGTGGGCATAGTATAATGTTTCCTGTCTCTTGGACGGACAGAGACAAAGTGGCCCGGTTATTAATT
AGCTATCGTGTTAGAGAAATAGTAATTTGGGTAAACTTGGGGGTTGGCTTAGATATTTTAACAAATAAAATA
TATAATTTGTTAATTGATTGAAATTTATTCCCCTCTGAGCCCAATGCTAAAATTGAAGTTATGGGAGAAACA
CTAACCAACTTGCCGTGT
>Dendronephthya_hemprich_CO34167
ATGAGCCAAATACCTATGCAATATTTTAACTTAGCGGAGGAAAATTATTCTAAGTATGGATTATCAGTAATA
CAGCTTATACAGATTGGTAAGTTCTATGAACTTTGGCATGAGCCTGATACTCGTAGTAAGCAACAAGCATAC
TTTCAAGCCGAGTTATTAGTTGAGTCATCCATGCGAAGTGGGCCTTTGGGGGCAACGCCACCTATTGAACAA
GTTGCCTCGTCACTTGATATGAGAATAACGTCGCCCGGTAAAAGATCCTTGCTTCAAATGGGGTTTCCAATT
TATTCCCTTACTACCCACCTAAGTACCTTGTTGGATAAAGGTTGGACTGTTATAGTTATCGATGAATTAGTC
ACTGGTAAATCGGGACCAAAACAACGCGCAGTGTCTCAGGTCTATTCTC---CTAGTTGTAATTTAGAGGAC
TGTTCGGAGTTATCCTATGTGTTATCGATTTATTTTTCTCAAGACGACTTATTAGGTATTACTTTATTTTCA
GCCATGAGTGGGCATAGTATAATGTTTCCTGTCTCTTGGACGGACAGAGACAAAGTGGCCCGGTTATTAATT
AGCTATCGTGTTAGAGAAATAGTAATTTGGGTAAACTTGGGGGTTGGCTTAGATATTTTAACAAATAAAATA
TATAATTTGTTAATTGATTGAAATTTATTCCCCTCTGAGCCCAATGCTAAAATTGAAGTTATGGGAGAAACA
CTAACCAACTTGCCGTGT
>Dendronephthya_cf_Coel_40911
ATGAGCCAAATACCTATGCAATATTTTAACTTAGCGGAGGAAAATTATTCTAAGTATGGATTATCAGTAATA
CAGCTTATACAGATTGGTAAGTTCTATGAACTTTGGCATGAGCCTGATACTCGTAGTAAGCAACAAGCATAC
TTTCAAGCCGAGTTATTAGTTGAGTCATCCATGCGAAGTGGGCCTTTGGGGGCAACGCCACCTATTGAACAA
GTTGCCTCGTCACTTGATATGAGAATAACGTCGCCCGGTAAAAGATCCTTGCTTCAAATGGGGTTTCCAATT
TATTCCCTTACTACCCACCTAAGTACCTTGTTGGATAAAGGTTGGACTGTTATAGTTATCGATGAATTAGTC
ACTGGTAAATCGGGACCAAAACAACGCGCAGTGTCTCAGGTCTATTCTC---CTAGTTGTAATTTAGAGGAC
TGTTCGGAGTTATCCTATGTGTTATCGATTTATTTTTCTCAAGACGACTTATTAGGTATTACTTTATTTTCA
GCCATGAGTGGGCATAGTATAATGTTTCCTGTCTCTTGGACGGACAGAGACAAAGTGGCCCGGTTATTAATT
AGCTATCGTGTTAGAGAAATAGTAATTTGGGTAAACTTGGGGGTTGGCTTAGATATTTTAACAAATAAAATA
TATAATTTGTTAATTGATTGAAATTTATTCCCCTCTGAGCCCAATGCTAAAATTGAAGTTATGGGAGAAACA
CTAACCAACTTGCCGTGT
>Dendronephthya_sp_Coel_40908
ATGAGCCAAATACCTATGCAATATTTTAACTTAGCGGAGGAAAATTATTCTAAGTATGGATTATCAGTAATA
CAGCTTATACAGATTGGTAAGTTCTATGAACTTTGGCATGAGCCTGATACTCGTAGTAAGCAACAAGCATAC
TTTCAAGCCGAGTTATTAGTTGAGTCATCCATGCGAAGTGGGCCTTTGGGGGCAACGCCACCTATTGAACAA
GTTGCCTCGTCACTTGATATGAGAATAACGTCGCCCGGTAAAAGATCCTTGCTTCAAATGGGGTTTCCAATT
TATTCCCTTACTACCCACCTAAGTACCTTGTTGGATAAAGGTTGGACTGTTATAGTTATCGATGAATTAGTC
ACTGGTAAATCGGGACCAAAACAACGCGCAGTGTCTCAGGTCTATTCTC---CTAGTTGTAATTTAGAGGAC
TGTTCGGAGTTATCCTATGTGTTATCGATTTATTTTTCTCAAGACGACTTATTAGGTATTACTTTATTTTCA
GCCATGAGTGGGCATAGTATAATGTTTCCTGTCTCTTGGACGGACAGAGACAAAGTGGCCCGGTTATTAATT
AGCTATCGTGTTAGAGAAATAGTAATTTGGGTAAACTTGGGGGTTGGCTTAGATATTTTAACAAATAAAATA
TATAATTTGTTAATTGATTGAAATTTATTCCCCTCTGAGCCCAATGCTAAAATTGAAGTTATGGGAGAAACA
CTAACCAACTTGCCGTGT
>Dendronephthya_mollis_HQ694725
ATGAGCCAAATACCTATGCAATATTTTAACTTAGCGGAGGAAAATTATTCTAAGTATGGATTATCAGTAATA
CAGCTTATACAGATTGGTAAGTTCTATGAACTTTGGCATGAGCCTGATACTCGTAGTAAGCAACAAGCATAC
TTTCAAGCCGAGTTATTAGTTGAGTCATCCATGCGAAGTGGGCCTTTGGGGGCAACGCCACCTATTGAACAA
GTTGCCTCGTCACTTGATATGAGAATAACGTCGCCCGGTAAAAGATCCTTGCTTCAAATGGGGTTTCCAATT
TATTCCCTTACTACCCACCTAAGTACCTTGTTGGATAAAGGTTGGACTGTTATAGTTATCGATGAATTAGTC
ACTGGTAAATCGGGACCAAAACAACGCGCAGTGTCTCAGGTCTATTCTC---CTAGTTGTAATTTAGAGGAC
TGTTCGGAGTTATCCTATGTGTTATCGATTTATTTTTCTCAAGACGACTTATTAGGTATTACTTTATTTTCA
GCCATGAGTGGGCATAGTATAATGTTTCCTGTCTCTTGGACGGACAGAGACAAAGTGGCCCGGTTATTAATT
AGCTATCGTGTTAGAGAAATAGTAATTTGGGTAAACTTGGGGGTTGGCTTAGATATTTTAACAAATAAAATA
TATAATTTGTTAATTGATTGAAATTTATTCCCCTCTGAGCCCAATGCTAAAATTGAAGTTATGGGAGAAACA
CTAACCAACTTGCCGTGT
>Dendronephthya_castanea_GU047877
ATGAGCCAAATACCTATGCAATATTTTAACTTAGCGGAGGAAAATTATTCTAAGTATGGATTATCAGTAATA
CAGCTTATACAGATTGGTAAGTTCTATGAACTTTGGCATGAGCCTGATACTCGTAGTAAGCAACAAGCATAC
TTTCAAGCCGAGTTATTAGTTGAGTCATCCATGCGAAGTGGGCCTTTGGGGGCAACGCCACCTATTGAACAA
GTTGCCTCGTCACTTGATATGAGAATAACGTCGCCCGGTAAAAGATCCTTGCTTCAAATGGGGTTTCCAATT
TATTCCCTTACTACCCACCTAAGTACCTTGTTGGATAAAGGTTGGACTGTTATAGTTATCGATGAATTAGTC
ACTGGTAAATCGGGACCAAAACAACGCGCAGTGTCTCAGGTCTATTCTC---CTAGTTGTAATTTAGAGGAC
TGTTCGGAGTTATCCTATGTGTTATCGATTTATTTTTCTCAAGACGACTTATTAGGTATTACTTTATTTTCA
GCCATGAGTGGGCATAGTATAATGTTTCCTGTCTCTTGGACGGACAGAGACAAAGTGGCCCGGTTATTAATT
AGCTATCGTGTTAGAGAAATAGTAATTTGGGTAAACTTGGGGGTTGGCTTAGATATTTTAACAAATAAAATA
TATAATTTGTTAATTGATTGAAATTTATTCCCCTCTGAGCCCAATGCTAAAATTGAAGTTATGGGAGAAACA
CTAACCAACTTGCCGTGT
>Dendronephthya_suensoni_GU047878
ATGAGCCAAATACCTATGCAATATTTTAACTTAGCGGAGGAAAATTATTCTAAGTATGGATTATCAGTAATA
CAGCTTATACAGATTGGTAAGTTCTATGAACTTTGGCATGAGCCTGATACTCGTAGTAAGCAACAAGCATAC
TTTCAAGCCGAGTTATTAGTTGAGTCATCCATGCGAAGTGGGCCTTTGGGGGCAACGCCACCTATTGAACAA
GTTGCCTCGTCACTTGATATGAGAATAACGTCGCCCGGTAAAAGATCCTTGCTTCAAATGGGGTTTCCAATT
TATTCCCTTACTACCCACCTAAGTACCTTGTTGGATAAAGGTTGGACTGTTATAGTTATCGATGAATTAGTC
ACTGGTAAATCGGGACCAAAACAACGCGCAGTGTCTCAGGTCTATTCTC---CTAGTTGTAATTTAGAGGAC
TGTTCGGAGTTATCCTATGTGTTATCGATTTATTTTTCTCAAGACGACTTATTAGGTATTACTTTATTTTCA
GCCATGAGTGGGCATAGTATAATGTTTCCTGTCTCTTGGACGGACAGAGACAAAGTGGCCCGGTTATTAATT
AGCTATCGTGTTAGAGAAATAGTAATTTGGGTAAACTTGGGGGTTGGCTTAGATATTTTAACAAATAAAATA
TATAATTTGTTAATTGATTGAAATTTATTCCCCTCTGAGCCCAATGCTAAAATTGAAGTTATGGGAGAAACA
CTAACCAACTTGCCGTGT
>Dendronephthya_sp_Coel_40909
ATGAGCCAAATACCTATGCAATATTTTAACTTAGCGGAGGAAAATTATTCTAAGTATGGATTATCAGTAATA
CAGCTTATACAGATTGGTAAGTTCTATGAACTTTGGCATGAGCCTGATACTCGTAGTAAGCAACAAGCATAC
TTTCAAGCCGAGTTATTAGTTGAGTCATCCATGCGAAGTGGGCCTTTGGGGGCAACGCCACCTATTGAACAA
GTTGCCTCGTTACTTGATATGAGAATAACGTCGCCCGGTAAAAGATCCTTGCTTCAAATGGGGTTTCCAATT
TATTCCCTTACTACCCACCTAAGTACCTTGTTGGATAAAGGTTGGACTGTTATAGTTATCGATGAATTAGTC
ACTGGTAAATCGGGACCAAAACAACGCGCAGTGTCTCAGGTCTATTCTC---CTAGTTGTAATTTAGAGGAC
TGTTCGGAGTTATCCTATGTGTTATCGATTTATTTTTCTCAAGACAACTTATTAGGTATTACTTTATTTTCA
GCCATGAGTGGGCATAGTATAATGTTTCCTGTCTCTTGGACGGACAGAGACAAAGTGGCCCGGTTATTAATT
AGCTATCGTATTAGAGAAATAGTAATTTGGGTAAACTTGGGGGTTGGCTTAGATATTTTAACAAATAAAATA
TATAATTTGTTAATTGATTGAAATTTATTCCCCTCTGAGCCCAATGCTAAAATTGAAGTTATGGGAGAAACA
CTAACCAACTTGCCGTGT
>Dendronephthya_sp_Coel_40917
ATGAGCCAAATACCTATGCAATATTTTAACTTAGCGGAGGAAAATTATTCTAAGTATGGATTATCAGTAATA
CAGCTTATACAGATTGGTAAGTTCTATGAACTTTGGCATGAGCCTGATACTCGTAGTAAGCAACAAGCATAC
TTTCAAGCCGAGTTATTAGTTGAGTCATCCATGCGAAGTGGGCCTTTGGGGGCAACGCCACCTATTGAACAA
GTTGCCTCGTCACTTGATATGAGAATAACGTCGCCCGGTAAAAGATCCTTGCTTCAAATGGGGTTTCCAATT
TATTCCCTTACTACCCACCTAAGTACCTTGTTGGATAAAGGTTGGACTGTTATAGTTATCGATGAATTAGTC
ACTGGTAAATCGGGACCAAAACAACGCGCAGTGTCTCAGGTCTATTCTC---CTAGTTGTAATTTAGAGGAC
TGTTCGGAGTTATCCTATGTGTTATCGATTTATTTTTCTCAAGACAACTTATTAGGTATTACTTTATTTTCA
GCCATGAGTGGGCACAGTATAATGTTTCCTGTCTCTTGGACGGACAGAGACAAAGTGGCCCGGTTATTAATT
AGCTATCGTATTAGAGAAATAGTAATTTGGGTAAACTTGGGGGTTGGCTTAGATATTTTAACAAATAAAATA
TATAATTTGTTAATTGATTGAAATTTATTCCCCTCTGAGCCCAATGCTAAAATTGAAGTTATGGGAGAAACA
CTAACCAACTTGCCGTGT
>Dendronephthya_sp_Coel_40916
ATGAGCCAAATACCTATGCAATATTTTAACTTAGCGGAGGAAAATTATTCTAAGTATGGATTATCAGTAATA
CAGCTTATACAAATTGGTAAGTTCTATGAACTTTGGCATGAGCCTGATACTCGTAGTAAGCAACAAGCATAC
TTTCAAGCCGAGTTATTAGTTGAGTCATCCATGCGAAGTGGGCCTTTGGGGGCAACGCCACCTATTGAACAA
GTTGCCTCGTCACTTGATATGAGAATAACGTCGCCCGGTAAAAGATCCTTGCTTCAAATGGGGTTTCCAATT
TATTCCCTTACTACCCACCTAAGTACCTTGTTGGATAAAGGTTGGACTGTTATAGTTATCGATGAATTAGTC
ACTGGTAAATCGGGACCAAAACAACGCGCAGTGTCTCAGGTCTATTCTC---CTAGTTGTAATTTAGAGGAC
TGTTCGGAGTTATCCTATGTGTTATCGATTTATTTTTCTCAAGACAACTTATTAGGTATTACTTTATTTTCA
GCCATGAGTGGGCACAGTATAATGTTTCCTGTCTCTTGGACGGACAGAGACAAAGTGGCCCGGTTATTAATT
AGCTATCGTATTAGAGAAATAGTAATTTGGGTAAACTTGGGGGTTGGCTTAGATATTTTAACAAATAAAATA
TATAATTTGTTAATTGATTGAAATTTATTCCCCTCTGAGCCCAATGCTAAAATTGAAGTTATGGGAGAAACA
CTAACCAACTTGCCGTGT
>Stereonephthya_sp_Coel_41063
ATGAGCCAAATACCTATGCAATATTTTAACTTAGCGAAGGAGAATTATTCTAAGTATGGATTATCAGTAATA
CAGTTTATACAGATTGGTAAGTTCTATGAACTTTGGCATGAGCCTGATACTCGTAGTAAGCAACAAGCATAC
TTTCAAGCCGAGTTATTAGTTGAGTCATCCATGCGAAGTGGGCCTTTGGGGGCAACGCCGCCTATTGAACAA
GTTGCCTCGTCACTTGATATGAGAATAACGTCGCCCGGTAAAAGATCCTTGCTTCAAATGGGGTTTCCAATT
TATTCCCTTACTACCCACCTAAGTACCTTGTTGGATAAAGGTTGAACTGTTATAGTTATCGATGAATTAGTC
ACTGGTAAATCGGGGCCAAAACAACGCGCAGTGTCTCAGGTCTATTCTC---CTAGTTGTAATTTAGAGGAC
TGTTCGGAATTATCCTATGTGTTATCGATTTATTTTTCTCAAGACGACTTATTAGGCATTACTTTATTTTCA
GCCATGAGTGGGCATAGTATAATGTTTCCTGTCTCTTGGACGGACAGAGACAAAGTAGCCCGGTTATTAATT
AGCTATCGTATTAGAGAAATAGTAATTTGGGCAGACTTGGGGGTTGGCTTAGATATTTTAACAAATAAAATA
TATAATTTGTTAATTGATTGAAATCTATTCCCCTCTGAGCCCAATGCTAAAATTGAAGTTATGGGAGAAGCA
CTAACCAACTTGCCGTGT
>Stereonephthya_sp_Coel_41062
ATGAGCCAAATACCTATGCAATATTTTAACTTAGCGAAGGAGAATTATTCTAAGTATGGATTATCAGTAATA
CAGTTTATACAGATTGGTAAGTTCTATGAACTTTGGCATGAGCCTGATACTCGTAGTAAGCAACAAGCATAC
TTTCAAGCCGAGTTATTAGTTGAGTCATCCATGCGAAGTGGGCCTTTGGGGGCAACGCCGCCTATTGAACAA
GTTGCCTCGTCACTTGATATGAGAATAACGTCGCCCGGTAAAAGATCCTTGCTTCAAATGGGGTTTCCAATT
TATTCCCTTACTACCCACCTAAGTACCTTGTTGGATAAAGGTTGAACTGTTATAGTTATCGATGAATTAGTC
ACTGGTAAATCGGGGCCAAAACAACGCGCAGTGTCTCAGGTCTATTCTC---CTAGTTGTAATTTAGAGGAC
TGTTCGGAATTATCCTATGTGTTATCGATTTATTTTTCTCAAGACGACTTATTAGGCATTACTTTATTTTCA
GCCATGAGTGGGCATAGTATAATGTTTCCTGTCTCTTGGACGGACAGAGACAAAGTAGCCCGGTTATTAATT
AGCTATCGTATTAGAGAAATAGTAATTTGGGCAGACTTGGGGGTTGGCTTAGATATTTTAACAAATAAAATA
TATAATTTGTTAATTGATTGAAATCTATTCCCCTCTGAGCCCAATGCTAAAATTGAAGTTATGGGAGAAGCA
CTAACCAACTTGCCGTGT
>Stereonephthya_cundabiluensis_CO34204
ATGAGCCAAATACCTATGCAATATTTTAACTTAGCGAAGGAGAATTATTCTAAGTATGGATTATCAGTAATA
CAGTTTATACAGATTGGTAAGTTCTATGAACTTTGGCATGAGCCTGATACTCGTAGTAAGCAACAAGCATAC
TTTCAAGCCGAGTTATTAGTTGAGTCATCCATGCGAAGTGGGCCTTTGGGGGCAACGCCGCCTATTGAACAA
GTTGCCTCGTCACTTGATATGAGAATAACGTCGCCCGGTAAAAGATCCTTGCTTCAAATGGGGTTTCCAATT
TATTCCCTTACTACCCACCTAAGTACCTTGTTGGATAAAGGTTGAACTGTTATAGTTATCGATGAATTAGTC
ACTGGTAAATCGGGGCCAAAACAACGCGCAGTGTCTCAGGTCTATTCTC---CTAGTTGTAATTTAGAGGAC
TGTTCGGAATTATCCTATGTGTTATCGATTTATTTTTCTCAAGACGACTTATTAGGCATTACTTTATTTTCA
GCCATGAGTGGGCATAGTATAATGTTTCCTGTCTCTTGGACGGACAGAGACAAAGTAGCCCGGTTATTAATT
AGCTATCGTATTAGAGAAATAGTAATTTGGGCAGACTTGGGGGTTGGCTTAGATATTTTAACAAATAAAATA
TATAATTTGTTAATTGATTGAAATCTATTCCCCTCTGAGCCCAATGCTAAAATTGAAGTTATGGGAGAAGCA
CTAACCAACTTGCCGTGT
>Stereonephthya_sp_Coel_41058
ATGAGCCAAATACCTATGCAATATTTTAACTTAGCGAAGGAGAATTATTCTAAGTATGGATTATCAGTAATA
CAGTTTATACAGATTGGTAAGTTCTATGAACTTTGGCATGAGCCTGATACTCGTAGTAAGCAACAAGCATAC
TTTCAAGCCGAGTTATTAGTTGAGTCATCCATGCGAAGTGGGCCTTTGGGGGCAACGCCGCCTATTGAACAA
GTTGCCTCGTCACTTGATATGAGAATAACGTCGCCCGGTAAAAGATCCTTGCTTCAAATGGGGTTTCCAATT
TATTCCCTTACTACCCACCTAAGTACCTTGTTGGATAAAGGTTGAACTGTTATAGTTATCGATGAATTAGTC
ACTGGTAAATCGGGGCCAAAACAACGCGCAGTGTCTCAGGTCTATTCTC---CTAGTTGTAATTTAGAGGAC
TGTTCGGAATTATCCTATGTGTTATCGATTTATTTTTCTCAAGACGACTTATTAGGCATTACTTTATTTTCA
GCCATGAGTGGGCATAGTATAATGTTTCCTGTCTCTTGGACGGACAGAGACAAAGTAGCCCGGTTATTAATT
AGCTATCGTATTAGAGAAATAGTAATTTGGGCAGACTTGGGGGTTGGCTTAGATATTTTAACAAATAAAATA
TATAATTTGTTAATTGATTGAAATCTATTCCCCTCTGAGCCCAATGCTAAAATTGAAGTTATGGGAGAAGCA
CTAACCAACTTGCCGTGT
>Stereonephthya_sp_Coel_41060
ATGAGCCAAATACCTATGCAATATTTTAACTTAGCGAAGGAGAATTATTCTAAGTATGGATTATCAGTAATA
CAGTTTATACAGATTGGTAAGTTCTATGAACTTTGGCATGAGCCTGATACTCGTAGTAAGCAACAAGCATAC
TTTCAAGCCGAGTTATTAGTTGAGTCATCCATGCGAAGTGGGCCTTTGGGGGCAACGCCGCCTATTGAACAA
GTTGCCTCGTCACTTGATATGAGAATAACGTCGCCCGGTAAAAGATCCTTGCTTCAAATGGGGTTTCCAATT
TATTCCCTTACTACCCACCTAAGTACCTTGTTGGATAAAGGTTGAACTGTTATAGTTATCGATGAATTAGTC
ACTGGTAAATCGGGGCCAAAACAACGCGCAGTGTCTCAGGTCTATTCTC---CTAGTTGTAATTTAGAGGAC
TGTTCGGAATTATCCTATGTGTTATCGATTTATTTTTCTCAAGACGACTTATTAGGCATTACTTTATTTTCA
GCCATGAGTGGGCATAGTATAATGTTTCCTGTCTCTTGGACGGACAGAGACAAAGTAGCCCGGTTATTAATT
AGCTATCGTATTAGAGAAATAGTAATTTGGGCAGACTTGGGGGTTGGCTTAGATATTTTAACAAATAAAATA
TATAATTTGTTAATTGATTGAAATCTATTCCCCTCTGAGCCCAATGCTAAAATTGAAGTTATGGGAGAAGCA
CTAACCAACTTGCCGTGT
>Stereonephthya_sp_Coel_41056
ATGAGCCAAATACCTATGCAATATTTTAACTTAGCGAAGGAGAATTATTCTAAGTATGGATTATCAGTAATA
CAGTTTATACAGATTGGTAAGTTCTATGAACTTTGGCATGAGCCTGATACTCGTAGTAAGCAACAAGCATAC
TTTCAAGCCGAGTTATTAGTTGAGTCATCCATGCGAAGTGGGCCTTTGGGGGCAACGCCGCCTATTGAACAA
GTTGCCTCGTCACTTGATATGAGAATAACGTCGCCCGGTAAAAGATCCTTGCTTCAAATGGGGTTTCCAATT
TATTCCCTTACTACCCACCTAAGTACCTTGTTGGATAAAGGTTGAACTGTTATAGTTATCGATGAATTAGTC
ACTGGTAAATCGGGGCCAAAACAACGCGCAGTGTCTCAGGTCTATTCTC---CTAGTTGTAATTTAGAGGAC
TGTTCGGAATTATCCTATGTGTTATCGATTTATTTTTCTCAAGACGACTTATTAGGCATTACTTTATTTTCA
GCCATGAGTGGGCATAGTATAATGTTTCCTGTCTCTTGGACGGACAGAGACAAAGTAGCCCGGTTATTAATT
AGCTATCGTATTAGAGAAATAGTAATTTGGGCAGACTTGGGGGTTGGCTTAGATATTTTAACAAATAAAATA
TATAATTTGTTAATTGATTGAAATCTATTCCCCTCTGAGCCCAATGCTAAAATTGAAGTTATGGGAGAAGCA
CTAACCAACTTGCCGTGT
>Stereonephthya_sp_Coel_41057
ATGAGCCAAATACCTATGCAATATTTTAACTTAGCGAAGGAGAATTATTCTAAGTATGGATTATCAGTAATA
CAGTTTATACAGATTGGTAAGTTCTATGAACTTTGGCATGAGCCTGATACTCGTAGTAAGCAACAAGCATAC
TTTCAAGCCGAGTTATTAGTTGAGTCATCCATGCGAAGTGGGCCTTTGGGGGCAACGCCGCCTATTGAACAA
GTTGCCTCGTCACTTGATATGAGAATAACGTCGCCCGGTAAAAGATCCTTGCTTCAAATGGGGTTTCCAATT
TATTCCCTTACTACCCACCTAAGTACCTTGTTGGATAAAGGTTGAACTGTTATAGTTATCGATGAATTAGTC
ACTGGTAAATCGGGGCCAAAACAACGCGCAGTGTCTCAGGTCTATTCTC---CTAGTTGTAATTTAGAGGAC
TGTTCGGAATTATCCTATGTGTTATCGATTTATTTTTCTCAAGACGACTTATTAGGCATTACTTTATTTTCA
GCCATGAGTGGGCATAGTATAATGTTTCCTGTCTCTTGGACGGACAGAGACAAAGTAGCCCGGTTATTAATT
AGCTATCGTATTAGAGAAATAGTAATTTGGGCAGACTTGGGGGTTGGCTTAGATATTTTAACAAATAAAATA
TATAATTTGTTAATTGATTGAAATCTATTCCCCTCTGAGCCCAATGCTAAAATTGAAGTTATGGGAGAAGCA
CTAACCAACTTGCCGTGT
>Nephthea_sp_Coel_40972
ATGAGCCAAATACCTATGCAATATTTTAACTTAGCGAAGGAGAATTATTCTAAGTATGGATTATCAGTAATA
CAGTTTATACAGATTGGTAAGTTCTATGAACTTTGGCATGAGCCTGATACTCGTAGTAAGCAACAAGCATAC
TTTCAAGCCGAGTTATTAGTTGAGTCATCCATGCGAAGTGGGTCTTTGGGGGCAACGCCACCTATTGAACAG
GTGGCCTCGTCACTTGATATGAGAATAACGTCGCCCGGTAAAAGATCCTTGCTTCAAATGGGGTTTCCAATT
TATTCCCTTACTACCCACCTAAGTACCTTGTTGGATAAAGGTTGGACTGTTATAGTTATCGATGAATTAGTC
ACTGGTAAATCGGGGCCAAAACAACGCGCAGTGTCTCAGGTCTATTCTC---CTAGTTGTAATTTAGAGGAC
TGTTCGGAATTATCCTATGTGTTATCGATTTATTTTTCTCAAGACGACTTATTAGGCATTACTTTATTTTCA
GCCATGAGTGGGCATAGTATAATGTTTCCTGTCTCTTGGACGGACAGAGACAAAGTAGCCCGGTTATTAATT
AGCTATCGTATTAGAGAAATAGTAATTTGGGCAGACTTGGGGGTTGGCTTAGATATTTTAACAAATAAAATA
TATAATTTGTTAATTGATTGAAATCTATTCCCCTCTGAGCCCAATGCTAAAATTGAAGTTATGGGAGAAGCA
CTAACCAACTTGCCGTGT
>Litophyton_sp_CO36316
ATGAGCCAAATACCTATGCAATATTTTAACTTAGCGAAGGAGAATTATTCTAAGTATGGATTATCAGTAATA
CAGTTTATACAGATTGGTAAGTTCTATGAACTTTGGCATGAGCCTGATACTCGTAGTAAGCAACAAGCATAC
TTTCAAGCCGAGTTATTAGTTGAGTCATCCATGCGAAGTGGGTCTTTGGGGGCAACGCCACCTATTGAACAG
GTGGCCTCGTCACTTGATATGAGAATAACGTCGCCCGGTAAAAGATCCTTGCTTCAAATGGGGTTTCCAATT
TATTCCCTTACTACCCACCTAAGTACCTTGTTGGATAAAGGTTGGACTGTTATAGTTATCGATGAATTAGTC
ACTGGTAAATCGGGGCCAAAACAACGCGCAGTGTCTCAGGTCTATTCTC---CTAGTTGTAATTTAGAGGAC
TGTTCGGAATTATCCTATGTGTTATCGATTTATTTTTCTCAAGACGACTTATTAGGCATTACTTTATTTTCA
GCCATGAGTGGGCATAGTATAATGTTTCCTGTCTCTTGGACGGACAGAGACAAAGTAGCCCGGTTATTAATT
AGCTATCGTATTAGAGAAATAGTAATTTGGGCAGACTTGGGGGTTGGCTTAGATATTTTAACAAATAAAATA
TATAATTTGTTAATTGATTGAAATCTATTCCCCTCTGAGCCCAATGCTAAAATTGAAGTTATGGGAGAAGCA
CTAACCAACTTGCCGTGT
>Litophyton_sp_CO35424
ATGAGCCAAATACCTATGCAATATTTTAACTTAGCGAAGGAGAATTATTCTAAGTATGGATTATCAGTAATA
CAGTTTATACAGATTGGTAAGTTCTATGAACTTTGGCATGAGCCTGATACTCGTAGTAAGCAACAAGCATAC
TTTCAAGCCGAGTTATTAGTTGAGTCATCCATGCGAAGTGGGTCTTTGGGGGCAACGCCACCTATTGAACAG
GTGGCCTCGTCACTTGATATGAGAATAACGTCGCCCGGTAAAAGATCCTTGCTTCAAATGGGGTTTCCAATT
TATTCCCTTACTACCCACCTAAGTACCTTGTTGGATAAAGGTTGGACTGTTATAGTTATCGATGAATTAGTC
ACTGGTAAATCGGGGCCAAAACAACGCGCAGTGTCTCAGGTCTATTCTC---CTAGTTGTAATTTAGAGGAC
TGTTCGGAATTATCCTATGTGTTATCGATTTATTTTTCTCAAGACGACTTATTAGGCATTACTTTATTTTCA
GCCATGAGTGGGCATAGTATAATGTTTCCTGTCTCTTGGACGGACAGAGACAAAGTAGCCCGGTTATTAATT
AGCTATCGTATTAGAGAAATAGTAATTTGGGCAGACTTGGGGGTTGGCTTAGATATTTTAACAAATAAAATA
TATAATTTGTTAATTGATTGAAATCTATTCCCCTCTGAGCCCAATGCTAAAATTGAAGTTATGGGAGAAGCA
CTAACCAACTTGCCGTGT
>Nephthea_sp_Coel_40973
ATGAGCCAAATACCTATGCAATATTTTAACTTAGCGAAGGAGAATTATTCTAAGTATGGATTATCAGTAATA
CAGTTTATACAGATTGGTAAGTTCTATGAACTTTGGCATGAGCCTGATACTCGTAGTAAGCAACAAGCATAC
TTTCAAGCCGAGTTATTAGTTGAGTCATCCATGCGAAGTGGGTCTTTGGGGGCAACGCCACCTATTGAACAG
GTGGCCTCGTCACTTGATATGAGAATAACGTCGCCCGGTAAAAGATCCTTGCTTCAAATGGGGTTTCCAATT
TATTCCCTTACTACCCACCTAAGTACCTTGTTGGATAAAGGTTGGACTGTTATAGTTATCGATGAATTAGTC
ACTGGTAAATCGGGGCCAAAACAACGCGCAGTGTCTCAGGTCTATTCTC---CTAGTTGTAATTTAGAGGAC
TGTTCGGAATTATCCTATGTGTTATCGATTTATTTTTCTCAAGACGACTTATTAGGCATTACTTTATTTTCA
GCCATGAGTGGGCATAGTATAATGTTTCCTGTCTCTTGGACGGACAGAGACAAAGTAGCCCGGTTATTAATT
AGCTATCGTATTAGAGAAATAGTAATTTGGGCAGACTTGGGGGTTGGCTTAGATATTTTAACAAATAAAATA
TATAATTTGTTAATTGATTGAAATCTATTCCCCTCTGAGCCCAATGCTAAAATTGAAGTTATGGGAGAAGCA
CTAACCAACTTGCCGTGT
>Litophyton_sp_CO35342
ATGAGCCAAATACCTATGCAATATTTTAACTTAGCGAAGGAGAATTATTCTAAGTATGGATTATCAGTAATA
CAGTTTATACAGATTGGTAAGTTCTATGAACTTTGGCATGAGCCTGATACTCGTAGTAAGCAACAAGCATAC
TTTCAAGCCGAGTTATTAGTTGAGTCATCCATGCGAAGTGGGTCTTTGGGGGCAACGCCACCTATTGAACAG
GTGGCCTCGTCACTTGATATGAGAATAACGTCGCCCGGTAAAAGATCCTTGCTTCAAATGGGGTTTCCAATT
TATTCCCTTACTACCCACCTAAGTACCTTGTTGGATAAAGGTTGGACTGTTATAGTTATCGATGAATTAGTC
ACTGGTAAATCGGGGCCAAAACAACGCGCAGTGTCTCAGGTCTATTCTC---CTAGTTGTAATTTAGAGGAC
TGTTCGGAATTATCCTATGTGTTATCGATTTATTTTTCTCAAGACGACTTATTAGGCATTACTTTATTTTCA
GCCATGAGTGGGCATAGTATAATGTTTCCTGTCTCTTGGACGGACAGAGACAAAGTAGCCCGGTTATTAATT
AGCTATCGTATTAGAGAAATAGTAATTTGGGCAGACTTGGGGGTTGGCTTAGATATTTTAACAAATAAAATA
TATAATTTGTTAATTGATTGAAATCTATTCCCCTCTGAGCCCAATGCTAAAATTGAAGTTATGGGAGAAGCA
CTAACCAACTTGCCGTGT
>Litophyton_sp_CO36969
ATGAGCCAAATACCTATGCAATATTTTAACTTAGCGAAGGAGAATTATTCTAAGTATGGATTATCAGTAATA
CAGTTTATACAGATTGGTAAGTTCTATGAACTTTGGCATGAGCCTGATACTCGTAGTAAGCAACAAGCATAC
TTTCAAGCCGAGTTATTAGTTGAGTCATCCATGCGAAGTGGGTCTTTGGGGGCAACGCCACCTATTGAACAG
GTGGCCTCGTCACTTGATATGAGAATAACGTCGCCCGGTAAAAGATCCTTGCTTCAAATGGGGTTTCCAATT
TATTCCCTTACTACCCACCTAAGTACCTTGTTGGATAAAGGTTGGACTGTTATAGTTATCGATGAATTAGTC
ACTGGTAAATCGGGGCCAAAACAACGCGCAGTGTCTCAGGTCTATTCTC---CTAGTTGTAATTTAGAGGAC
TGTTCGGAATTATCCTATGTGTTATCGATTTATTTTTCTCAAGACGACTTATTAGGCATTACTTTATTTTCA
GCCATGAGTGGGCATAGTATAATGTTTCCTGTCTCTTGGACGGACAGAGACAAAGTAGCCCGGTTATTAATT
AGCTATCGTATTAGAGAAATAGTAATTTGGGCAGACTTGGGGGTTGGCTTAGATATTTTAACAAATAAAATA
TATAATTTGTTAATTGATTGAAATCTATTCCCCTCTGAGCCCAATGCTAAAATTGAAGTTATGGGAGAAGCA
CTAACCAACTTGCCGTGT
>Litophyton_sp_CO35371
ATGAGCCAAATACCTATGCAATATTTTAACTTAGCGAAGGAGAATTATTCTAAGTATGGATTATCAGTAATA
CAGTTTATACAGATTGGTAAGTTCTATGAACTTTGGCATGAGCCTGATACTCGTAGTAAGCAACAAGCATAC
TTTCAAGCCGAGTTATTAGTTGAGTCATCCATGCGAAGTGGGTCTTTGGGGGCAACGCCACCTATTGAACAG
GTGGCCTCGTCACTTGATATGAGAATAACGTCGCCCGGTAAAAGATCCTTGCTTCAAATGGGGTTTCCAATT
TATTCCCTTACTACCCACCTAAGTACCTTGTTGGATAAAGGTTGGACTGTTATAGTTATCGATGAATTAGTC
ACTGGTAAATCGGGGCCAAAACAACGCGCAGTGTCTCAGGTCTATTCTC---CTAGTTGTAATTTAGAGGAC
TGTTCGGAATTATCCTATGTGTTATCGATTTATTTTTCTCAAGACGACTTATTAGGCATTACTTTATTTTCA
GCCATGAGTGGGCATAGTATAATGTTTCCTGTCTCTTGGACGGACAGAGACAAAGTAGCCCGGTTATTAATT
AGCTATCGTATTAGAGAAATAGTAATTTGGGCAGACTTGGGGGTTGGCTTAGATATTTTAACAAATAAAATA
TATAATTTGTTAATTGATTGAAATCTATTCCCCTCTGAGCCCAATGCTAAAATTGAAGTTATGGGAGAAGCA
CTAACCAACTTNCCGTGT
>Litophyton_sp_CO37002
ATGAGCCAAATACCTATGCAATATTTTAACTTAGCGAAGGAGAATTATTCTAAGTATGGATTATCAGTAATA
CAGTTTATACAGATTGGTAAGTTCTATGAACTTTGGCATGAGCCTGATACTCGTAGTAAGCAACAAGCATAC
TTTCAAGCCGAGTTATTAGTTGAGTCATCCATGCGAAGTGGGTCTTTGGGGGCAACGCCACCTATTGAACAG
GTGGCCTCGTCACTTGATATGAGAATAACGTCGCCCGGTAAAAGATCCTTGCTTCAAATGGGGTTTCCAATT
TATTCCCTTACTACCCACCTAAGTACCTTGTTGGATAAAGGTTGGACTGTTATAGTTATCGATGAATTAGTC
ACTGGTAAATCGGGGCCAAAACAACGCGCAGTGTCTCAGGTCTATTCTC---CTAGTTGTAATTTAGAGGAC
TGTTCGGAATTATCCTATGTGTTATCGATTTATTTTTCTCAAGACGACTTATTAGGCATTACTTTATTTTCA
GCCATGAGTGGGCATAGTATAATGTTTCCTGTCTCTTGGACGGACAGAGACAAAGTAGCCCGGTTATTAATT
AGCTATCGTATTAGAGAAATAGTAATTTGGGCAGACTTGGGGGTTGGCTTAGATATTTTAACAAATAAAATA
TATAATTTGTTAATTGATTGAAATCTATTCCCCTCTGAGCCCAATGCTAAAATTGAAGTTATGGGAGAAGCA
CTAACCAACTTGCCGTAT
>Capnella_imbricata_CO36961
NNNNNNNNNNNNNNNNNNNNNNNNNNNNNNNNNNNNNNNNNNNNNNNNNNNNNNNNNNNNNNNNNNNNNNNN
NNNNNNNNNNNNNNNNNNNNNNNNNNNNNNNNNNNNNNNNNNNNNNNNNNNNNNNNNNNNNNNNNNNNNNNN
NNNNNNNNNNNNNNNNNNNNNNNNNNNNNNNNNNNNNNNNNNNNNTTGGGGGTAACGCCCCCGATTGAACAA
GTTGCCTCGTTACTTGATATGAGAATAACGTCTCCCGGTAAAAGATCCTTGCTTCAAATGGGGTTTCCAACT
TATTCCCTTACTACCCACTTAAGTACTCTGCTGGATAAAGGTTGGACTGTTATCGTTATCGATGAATTAGTC
ACTGGTAAATCCGGGCCAAAACAACGCGCAGTATCTCAGGTTTATTCTC---CTAGTTGTAATTTAGAGGAA
TGTTTGGAATTGCCCTATGTGTTATCAATTTATTTTTCTCGAGATGACTTATTAGGTATCACTTTATTTTCG
GCCATGAATGGGCATAGTATAATGTTCCCCGTCTCCTGGACGGACCGAGACAAAGTAGCCCGACTATTAATC
GGCTATCATATTAGAGAAATAGTGATTTGGGCCCACTTGGGGGCTGGCTCGGATATTTTAATATATAGAATA
TATGATCTATTAATTGATTGGAATCTATTCCCCACTNNNNNNNNNNNNNNNNNNNNNNNNNNNNNNNNNNNN
NNNNNNNNNNNNNNNNNN
>Capnella_imbricata_CO36989
GTGAACCAAATACCTATGCAATATTTTAACTTAGCGGAGGAGAATTATTCTAAGTATGGATTATCAGTAATC
CAGCTTATCCAAATTGGTAAGTTTTATGAACTTTGGCATGAGCCCGATACTTTTAGTAGGCACCAAGTTTAC
TTTCAAGCCGATTTATTAGTTGATCCATCCAGGCGAAGTGGGCCTTTGGGGGTAACGCCCCCGATTGAACAA
GTTGCCTCGTTACTTGATATGAGAATAACGTCTCCCGGTAAAAGATCCTTGCTTCAAATGGGGTTTCCAACT
TATTCCCTTACTACCCACTTAAGTACTCTGCTGGATAAAGGTTGGACTGTTATCGTTATCGATGAATTAGTC
ACTGGTAAATCCGGGCCAAAACAACGCGCAGTATCTCAGGTTTATTCTC---CTAGTTGTAATTTAGAGGAA
TGTTTGGAATTGCCCTATGTGTTATCAATTTATTTTTCTCGAGATGACTTATTAGGTATCACTTTATTTTCG
GCCATGAATGGGCATAGTATAATGTTCCCCGTCTCCTGGACGGACCGAGACAAAGTAGCCCGACTATTAATC
GGCTATCATATTAGAGAAATAGTGATTTGGGCCCACTTGGGGGCTGGCTCGGATATTTTAATATATAGAATA
TATGATCTATTAATTGATTGGAATCTATTCCCCACTGAGCCCAATGCTAAAATTGAAGTTATGGCATCAACC
AACTTACCGCGTNNNNNN
>Capnella_imbricata_CO35336
GTGAACCAAATACCTATGCAATATTTTAACTTAGCGGAGGAGAATTATTCTAAGTATGGATTATCAGTAATC
CAGCTTATCCAAATTGGTAAGTTTTATGAACTTTGGCATGAGCCCGATACTTTTAGTAGGCACCAAGTTTAC
TTTCAAGCCGATTTATTAGTTGATCCATCCAGGCGAAGTGGGCCTTTGGGGGTAACGCCCCCGATTGAACAA
GTTGCCTCGTTACTTGATATGAGAATAACGTCTCCCGGTAAAAGATCCTTGCTTCAAATGGGGTTTCCAACT
TATTCCCTTACTACCCACTTAAGTACTCTGCTGGATAAAGGTTGGACTGTTATCGTTATCGATGAATTAGTC
ACTGGTAAATCCGGGCCAAAACAACGCGCAGTATCTCAGGTTTATTCTC---CTAGTTGTAATTTAGAGGAA
TGTTTGGAATTGCCCTATGTGTTATCAATTTATTTTTCTCGAGATGACTTATTAGGTATCACTTTATTTTCG
GCCATGAATGGGCATAGTATAATGTTCCCCGTCTCCTGGACGGACCGAGACAAAGTAGCCCGACTATTAATC
GGCTATCATATTAGAGAAATAGTGATTTGGGCCCACTTGGGGGCTGGCTCGGATATTTTAATATATAGAATA
TATGATCTATTAATTGATTGGAATCTATTCCCCACTGAGCCCAATGCTAAAATTGAAGTTATGGCATCAACC
AACTTACCGCGTNNNNNN
>Lemnalia_sp_Coel_40938
NNNNNNNNNNNNNNNNNNNNNNNNNNNNNNNNNNNNNNNNNNNNNNNNNNNNNNNNNNNNNNNNNNNNNNNN
NNNNNNNNNNNNNNNNNNNNNNNNNNNNNNNNNTGGCATGAGCCGGATACTCCTAGTAGGCAACAAGCATAC
TCTCAGGCCGAGTTATTAGTTGAGCCTTCCATGCGAAGTAAGCCTTTGGAGGTAGCGCTTTCTATTGAACAA
GTTGCCTCGTTACTTGATATGAGAATCA---------TTAGAAGATCTTTGCTTCAAATGGGGTTTCCAACT
TATTCCCTTACTACTCATCTAAGTACTTTGTTGGATAAGGGTTGGACTGTTATAGTTATCGATGAATTAGTT
AGTAATAAATCGGGGCCAAAACAACGCGCAGTATCTCAGGTTTATTCCC---CTAGTTGTAATTTAGAGGAC
TGTTCGGAATTACCCTATGTGTTATCAATCTATTTTTCTCAAGACTATTTTTTAGGTATTACTTTATTTTCA
GCCATGAATGGTCATAGTATAATGTTTCCTGTTTCTTGAACGGATAGAGACAAGGTAGTTCGGTTGTTAATT
AATTATCGTATTAGAGAAATAGTANNNNNNNNNNNNNNNNNNNNNNNNNNNNNNNNNNNNNNNNNNNNNNNN
NNNNNNNNNNNNNNNNNNNNNNNNNNNNNNNNNNNNNNNNNNNNNNNNNNNNNNNNNNNNNNNNNNNNNNNN
NNNNNNNNNNNNNNNNNN
>Eunephthya_susanae_USNM_1178385
NNNNNNNNNNNNNNNNNNNNNNNNNNNNNNNNNNNNNNNNNNNNNNNNNNNNNNNNNNNNNNNNNNNNNNNN
NNNNNNNNNNNNNNNNNNNNNNNNNNNNNNNNNNNGCATGAGCCGGATTCTCCTAGTAGGCAAGAAGTATAC
CTTCAAGCTGAGTTATTAGTTGGGCCATCCATGCGAAGTGGGCCTTTGGAGGTGACGTCCCCTATTAAACAA
GTTGCCTCGTTGCTTGATATGAGAATAACGTCGCCCGGTAAAAGATCCCTGCTTCAAATGGGGTTTCCAATT
TATTCCCTTACTGTACATTTAAGTACTTTGTTGGATAAAGGTTGAACTGTTGTAGTTATCGATGAATTAGTT
ACTGGTAAATCCGGGCCAAAACAACGCGCAGTATCTCAGGTTTATTCTC---CTAGCTGTAATTTAGAGGAC
TGTTCGGAATTACCCTATGTGTTATCAATTTATTTTTCTCAAGATGACTTATTAGGTATTACTTTATTTTCA
GCCATGAATGGGCACAGTGTAATGTTTCCTGTCTCTTGGGCGGACAGAGACAAAGTAGCCCGGCTATTAATC
AGCTATCGTATTAGAGAAATANNNNNNNNNNNNNNNNNNNNNNNNNNNNNNNNNNNNNNNNNNNNNNNNNNN
NNNNNNNNNNNNNNNNNNNNNNNNNNNNNNNNNNNNNNNNNNNNNNNNNNNNNNNNNNNNNNNNNNNNNNNN
NNNNNNNNNNNNNNNNNN
>Eunephthya_susanae_Coel_40186
NNNNNNNNNNNNNNNNNNNNNNNNNNNNNNNNNNNNNNNNNNNNNNNNNNNNNNNNNNNNNNNNNNNNNNNN
NNNNNNNNNNNNNNNNNNNNNNNNNNNNNNNNNTGGCATGAGCCGGATTCTCCTAGTAGGCAAGAAGTATAC
CTTCAAGCTGAGTTATTAGTTGGGCCATCCATGCGAAGTGGGCCTTTGGAGGTGACGTCCCCTATTAAACAA
GTTGCCTCGTTGCTTGATATGAGAATAACGTCGCCCGGTAAAAGATCCCTGCTTCAAATGGGGTTTCCAATT
TATTCCCTTACTGTACATTTAAGTACTTTGTTGGATAAAGGTTGAACTGTTGTAGTTATCGATGAATTAGTT
ACTGGTAAATCCGGGCCAAAACAACGCGCAGTATCTCAGGTTTATTCTC---CTAGCTGTAATTTAGAGGAC
TGTTCGGAATTACCCTATGTGTTATCAATTTATTTTTCTCAAGATGACTTATTAGGTATTACTTTATTTTCA
GCCATGAATGGGCACAGTGTAATGTTTCCTGTCTCTTGGGCGGACAGAGACAAAGTAGCCCGGCTATTAATC
AGCTATCGTATTAGAGAAATANNNNNNNNNNNNNNNNNNNNNNNNNNNNNNNNNNNNNNNNNNNNNNNNNNN
NNNNNNNNNNNNNNNNNNNNNNNNNNNNNNNNNNNNNNNNNNNNNNNNNNNNNNNNNNNNNNNNNNNNNNNN
NNNNNNNNNNNNNNNNNN
>Eunephthya_susanae_USNM_1178384
NNNNNNNNNNNNNNNNNNNNNNNNNNNNNNNNNNNNNNNNNNNNNNNNNNNNNNNNNNNNNNNNNNNNNNNN
NNNNNNNNNNNNNNNNNNNNNNTTTATGAACTTTGGCATGAGCCGGATTCTCCTAGTAGGCAAGAAGTATAC
CTTCAAGCTGAGTTATTAGTTGGGCCATCCATGCGAAGTGGGCCTTTGGAGGTGACGTCCCCTATTAAACAA
GTTGCCTCGTTGCTTGATATGAGAATAACGTCGCCCGGTAAAAGATCCCTGCTTCAAATGGGGTTTCCAATT
TATTCCCTTACTGTACATTTAAGTACTTTGTTGGATAAAGGTTGAACTGTTGTAGTTATCGATGAATTAGTT
ACTGGTAAATCCGGGCCAAAACAACGCGCAGTATCTCAGGTTTATTCTC---CTAGCTGTAATTTAGAGGAC
TGTTCGGAATTACCCTATGTGTTATCAATTTATTTTTCTCAAGATGACTTATTAGGTATTACTTTATTTTCA
GCCATGAATGGGCACAGTGTAATGTTTCCTGTCTCTTGGGCGGACAGAGACAAAGTAGCCCGGCTATTAATC
AGCTATCGTATTAGAGAAATANNNNNNNNNNNNNNNNNNNNNNNNNNNNNNNNNNNNNNNNNNNNNNNNNNN
NNNNNNNNNNNNNNNNNNNNNNNNNNNNNNNNNNNNNNNNNNNNNNNNNNNNNNNNNNNNNNNNNNNNNNNN
NNNNNNNNNNNNNNNNNN
>Paralemnalia_sp_Coel_40981
ATGAACCAAATACCTATGCAATATTTTAACTTAGCAGAGGAGAATTATTCTAAGTATGGATTATCAGTAATT
CAGCTTATTCAGATTGGTAAATTCTATGAACTTTGGCATGAGCCGGATACTCCTAGTAGGCAACAAGCATAC
TCTCAGGCCGAGTTATTAGTTGAGCCTTCCATGCGAAGTAAGCCTTTGGAGGTAGCGCTTTCTATTGAACAA
GTTGCCTCGTTACTTGATATGAGAAT---------CATTAGAAGATCTTTGCTTCAAATGGGGTTTCCAACT
TATTCCCTTACTACTCATCTAAGTACCTTGTTGGATAAGGGTTGGACTGTTATAGTTATCGATGAATTAGTT
ACTAATAAATCGGGGCCAAAACAACGCGCAGTATCTCAGNNNNNNNNNNNNNNNNNNNNNNNNNNNNNNNNN
NNNNNNNNNNNNNNNNNNNNNNNNNNNNNNNNNNNNNNNNNNNNNNNNNNNNNNNNNNNNNNNNNNNNNNNN
NNNNNNNNNNNNNNNNNNNNNNNNNNNNNNNNNNNNNNNNNNNNNNNNNNNNNNNNNNNNNNNNNNNNNNNN
NNNNNNNNNNNNNNNNNNNNNNNNNNNNNNNNNNNNNNNNNNNNNNNNNNNNNNNNNNNNNNNNNNNNNNNN
NNNNNNNNNNNNNNNNNNNNNNNNNNNNNNNNNNNNNNNNNNNNNNNNNNNNNNNNNNNNNNNNNNNNNNNN
NNNNNNNNNNNNNNNNNN
>Eunephthya_ericius_Coel_40176
ATGAACCAGATACCTATGCAATATTTTAACTTAGCGGAGGAGAATTATTATAAGTATGGATTATCAGTAATA
CAGCTTATCCAAATTGGTAAGTTTTATGAACTTTGGCATGAGCCGGATACTCCTAGTAGGCAACAAGCATAC
TTTCAAGCCGAGTTATTAGTTAAGCCATCCATGCGAAGTGGTCCTTTGGAGGTAACGCCCCCCATTAAACAA
GTTGCCTCGTTACTTGATATGAGAATCACGTCGCCCGGTAAAAGATCCTTGCTTCAAGTGGGGTTTCCAATT
TCTTCCCTTACTGCCCATTTAAGTACTTTGTTGGATAAAGGTTGGACTGTTATAGTTATAGATGAATTAGTC
ACTGGTAAATCCGGGCCAAAACACCGCGCAGTATCTCAGGTTCATTCTC---CTAGTTGTAATTTAGAGGAC
TGTTCGGAATTACCCTATGTGTTATCAATTTATTTTTATCAAGATGACTTATTAGGTATTACTTTATTTTCA
GCCATGAACGGACACAGTATAATGTTCCCCGTCTCTTGGACGGACAGAGACAAAGTAGCCCGGCTATTAATA
AGCTATCGTATTAGAGAAATAGTAATTTGGGTGAACTTGGGGGCTGCCTCAGAGATTTTAATAAATAGAATA
TATAATTTATTAATTGGTTGGGATTTATTCCCCGCTGAACCCAATGCTAAAGTTGAAGTTATGGGAGAAGCA
CCCACCAACTTACCGTGT
>Eunephthya_ericius_USNM_1178383
ATGAACCAAATACCTATGCAATATTTTAACTTAGCGGAGGAGAATTATTATAAGTATGGATTATCAGTAATA
CAGCTTATCCAAATTGGTAAGTTTTATGAACTTTGGCATGAGCCGGATACTCCTAGTAGGCAACAAGCATAC
TTTAAAGCCGAGTTATTAGTGAAGCCATCCATGCGAAGTAGTCCTTTGGAGGTAACGCCCCCCATTAAACAA
GTTGCCTCGTTACTTGATATGAGAATAACGTCGCCCGGTAAAAGATCCTTGCTTCAAGTGGGGTTTCCAATT
TCTTCCCTTACTGCCCATTTAAGTACTTTGTTGGATAAAGGTTGGACTGTTATAGTTATAGATGAATTAGTC
ACTGGTAAATCCGGGCCAAAACACCGCGCAGTATCTCAGGTTTATTCTC---CTAGTTGTAATTTAGAGGAC
TGTTCGGAATTACCCTATGTGTTATCAATTTATTTTTATCAAGATGACTTATTAGGTATTACTTTATTCTCA
GCCATGAACGGGCACAGTATAATGTTCCCTGTCTCTTGGACGGACAGAGACAAAGTAGCCCGTCTATTAATA
AGCTATCGTATTAGAGAAATAGTAATTTGGGTGAACTTGGGGGCTGCCTCAGAGATTTTAATAAATAGAATA
TATAATTTATTAATTGATTGGTATTTATTCCCCGCTGAACCCAATGCTAAAGTTGAAGTTATGGAAGAAGCA
CCAACCAACTTACCGTGT
>Eunephthya_ericius_USNM_1178382
ATGAACCAAATACCTATGCAATATTTTAACTTAGCGGAGGAGAATTATTATAAGTATGGATTATCAGTAATA
CAGATTATCCAAATTGGTAAGTTTTATGAGATTTGGCATGAGCCGGATACTCCTAGTAGGCAACAAGCATAC
TTTCAAGCCGAGTTATTAGTTAAGCCATCCATGCGAAGTGGTCCTTTGGAGGTAACGCCCCCCATTAAACAA
GTTGCCTCGTTACTTGATATGAGAATCACGTCGCCCGGTAAAAGATCCTTGCTTCAAGTGGGGTTTCCAATT
TCTTCCCTTACTGCCCATTTAAGTACTTTGTTGGATAAAGGTTGGACTGTTATAGTTATAGATGAATTAGTC
ACTGGTAAATCCGGGCCAAAACACCGCGCAGTATCTCAGGTTCATTCTC---CTAGTTGTAATTTAGAGGAC
TGTTCGGAATTACCCTATGTGTTATCAATTTATTTTTATCAAGATGACTTATTAGGTATTACTTTATTTTCA
GCCATGAACGGGCACAGTATAATGTTCCCTGTCTCTTGGACGGACAGAGACAAAGTAGCCCGTCTATTAATA
AGCTATCGTATTAGAGAAATAGTAATTTGGGTGAACTTGGGGGCTGCCCCAGAGATTTTAATAAATAGAATA
TATAATTTATTAATTGATTGGTATTTATTCCCCGCTGAACCCAATGCTAAAGTTGAAGTTATGGGAGAAGCA
CCAACCAACTTACCGTGT
>Eunephthya_thyrsoidea_SAF097
ATGAACCAAATACCTATGCAATATTTTAACTTAGCGGAGGAAAATTATTCTAAGTATGGATTATCAGTGATC
CAGCTTATCCAAATTGGTAAGTTTTATGAACTTTGGCATGAGCCTGATACTCCTAGTAGGCAACAAGCATAC
TTTCAAGCCGAGTTATTAGTTGAGCCATCCATGCGAAGTGGGCCTTTGGGGGTAACGCCCCCTATTAAACAA
GTTGCCTCGTTACTTGATATGAGAATAACGTCGCCCGGTAAAAGATCCTTGCTTCAAATGGGGTTTCCAATT
TATTCCCTTACTGCCCATTTAAGTACTTTGTTGGATAAAGGTTGGACTGTTATAGTTATCGATGAATTAGTC
ACTGGGAAATCCGGGCCAAAACAACGCGCAGTATCTCAGGTTTATTCTC---CTAGTTGTAATTTAGAGGAC
TGTTCGGAATTACCCTATGTGTTATCAATTTATTTTTCTCAAGATGACTTATTAGGTATTACTTTATTTTCA
GCCATGAATGGGCACAGTATAATGTTCCCTGTCTCTTGGACGGACAGAGACAAAGTAGCCCGGCTATTAATC
AGCTATCGTATTAGAGAAATAGTAATTTGGGTAAACTTGGGGGCTGGCTCAGAGATTTTAATAAATAGAATA
TATAATTTATTAATTGATTGGGATTTATTCCCCACTGACCCCAATGCTAAAGTTGAAGTTATGGGAATGAAC
AAATATCTTACACGTTGG
>Capnella_cf_spicata_USNM_1178393
ATGAGCCAAATACCTATGCAATATTTTAACTTAGCGGAGGAAAATTATTCTAAGTATGGATTATCAGTAATC
CAGCTTATCCAAATTGGTAAGTTTTATGAACTTTGGCATGAGTCTGATACTCCTAGTAGGCAACAAGCATAC
TTTCAAGCCGAGTTATTAGTTGAGCCATCCATGCGAAGTGGGCCTTTGGGGGCAACGCCCCCTATTGAACAA
GTTGCCTCGTTACTTGATATGAGAATAACGTCGCCCGGTAAAAGATCCTTGCTTCAAATGGGGTTTCCAATT
TATTCCCTTACTGCCCACTTAAGTACTCTGTTGGATAAAGGTTGGACTGTTATAGTTATCGATGAATTAGTC
ACTGGGAAATCCGGGCCAAAACAACGCGCAGTATCTCAGGTTTATTCTC---CTAGTTGTAATTTAGAGGAC
TGTTCGGAATTACCCTATGTGGTATCAATTTATTTTTCTCAAGATGACTTATTGGGTATTACTTTATTTTCA
GCCATGAATGGGCATAGTATAATGTTCTCTGTCTCTTGAACGGACAGAGACAAAGTAGCCCGGCTATTAATC
AGCTATCGTATTAGAGAAATAGTAATTTGGGCAAACTTGGGGGTTGGCTCAGAGATTTTAATAAATAGAATA
TATAATTTATTAATGGATTGGAATTTATTCCCCACTGAGCCCAATGCTAAAATTGAAGTTATGGGAGAAACA
CCAACCAACTTACCGTGT
>Capnella_cf_spicata_Coel_40224
ATGAGCCAAATACCTATGCAATATTTTAACTTAGCGGAGGAAAATTATTCTAAGTATGGATTATCAGTAATC
CAGCTTATCCAAATTGGTAAGTTTTATGAACTTTGGCATGAGTCTGATACTCCTAGTAGGCAAAAAGCATAC
TTTCAAGCCGAGTTATTAGTTGAGCCATCCATGCGAAGTGGGCCTTTGGGGGTAACGCCCCCTATTGAACAA
GTTGCCTCGTTACTTGATATGAGAATAACGTCGCCCGGTAAAAGATCCTTGCTTCAAATGGGGTTTCCAATT
TATTCCCTTACTGCCCACTTAAGTACTCTGTTGGATAAAGGTTGGACTGTTATAGTTATCGATGAATTAGTC
ACTGGGAAATCCGGGCCAAAACAACGCGCAGTATCTCAGGTTTATTCTC---CTAGTTGTAATTTAGAGGAC
TGTTCGGAATTACCCTATGTGGTATCAATTTATTTTTCTCAAGATGACTTATTGGGTATTACTTTATTTTCA
GCCATGAATGGGCATAGTATAATGTTCTCTGTCTCTTGAACGGACAGAGACAAAGTAGCCCGGCTATTAATC
AGCTATCGTATTAGAGAAGTAGTAATTTGGGCAAACTTGGGGGTTGGCTCAGAGATTTTAATAAATAGAATA
TATAATTTATTAATGGATTGGAATTTATTCCCCACTGAGCCCAATGCTAAAATTGAAGTTATGGGAGAAGCA
CCAACCAACTTACCGTGT
>Eunephthya_shirleyae_Coel_40181
ATGAACCAAATACCTATGCAATATTTTAACTTAGCGGAGGAAAATTATTCTAAGTATGGATTATCAGTAATC
CAGCTTATCCAAATTGGTAAGTTTTATGAACTTTGGCATGAGCCTGATACTCCTAGTAGGCAACAAGCATAC
TTTCAAGCCGAGTTATTAGTTGAGCCATACATGCGAAGTGGGCCTTTGGGGGCGGTGCCCCCTATTAAACAA
GTTGCCTCGTTACTTGATATGAGAATAACGTCGCCCGGTAAAAGATCCTTGCTTCAAATGGGGTTTCCAATT
TATTCCCTTACTGCCCATTTAAGTACTTTGTTGGATAAAGGTTGGACTGTTATAGTTATCGATGAATTAGTC
ACTGGTAAATCCGGGCCAAAACAACGCGCAGTATCTCAGGTTTATTCTC---CTAGTTGTAATTTAGAGGAC
TGTTCGGAATTACCCTATGTGTTATCAATTTATTTTTCTCAAGATGACTTATTAGGTATTACTTTATTTTCA
GCCATGAATGGCCACAGCATAGTGTTCCCTGTCTCTTGGACGGACAGAGACAAAGTAGCCCGGCTATTAATC
AGCTATCGTATTAGAGAAATAGTAATTTGGGTAAACTTGGGGGCTGGCTCAGAGATTTTAATAAATAGAATA
TATAATTTATTAATTGATTGGGATTTATTCCCCACTGAACCCAATGCTAAAGTTGAAGTTATGGGAGAAGCA
TCAACCAACTTACCGTGT
>Eunephthya_shirleyae_Coel_40180
ATGAACCAAATACCTATGCAATATTTTAACTTAGCGGAGGAAAATTATTCTAAGTATGGATTATCAGTAATC
CAGCTTATCCAAATTGGTAAGTTTTATGAACTTTGGCATGAGCCTGATACTCCTAGTAGGCAACAAGCATAC
TTTCAAGCCGAGTTATTAGTTGAGCCATACATGCGAAGTGGGCCTTTGGGGGCGGTGCCCCCTATTAAACAA
GTTGCCTCGTTACTTGATATGAGAATAACGTCGCCCGGTAAAAGATCCTTGCTTCAAATGGGGTTTCCAATT
TATTCCCTTACTGCCCATTTAAGTACTTTGTTGGATAAAGGTTGGACTGTTATAGTTATCGATGAATTAGTC
ACTGGTAAATCCGGGCCAAAACAACGCGCAGTATCTCAGGTTTATTCTC---CTAGTTGTAATTTAGAGGAC
TGTTCGGAATTACCCTATGTGTTATCAATTTATTTTTCTCAAGATGACTTATTAGGTATTACTTTATTTTCA
GCCATGAATGGCCACAGCATAGTGTTCCCTGTCTCTTGGACGGACAGAGACAAAGTAGCCCGGCTATTAATC
AGCTATCGTATTAGAGAAATAGTAATTTGGGTAAACTTGGGGGCTGGCTCAGAGATTTTAATAAATAGAATA
TATAATTTATTAATTGATTGGGATTTATTCCCCACTGAACCCAATGCTAAAGTTGAAGTTATGGGAGAAGCA
TCAACCAACTTACCGTGT
>Eunephthya_celata_Coel_40177
ATGAACCAAATACCTATGCAATATTTTAACTTAGCGGAGGAAAATTATTCTAAGTATGGATTATCAGTAATC
CAGCTTATACAAATTGGTAAGTTTTATGAACTTTGGCATGAGCCTGATACTCCTAGTAGGCAACAAGCATAC
TTTCAAGCCGAGTTATTAGTTAAGCCATCCATGCGAAGTGAGCCTTTGGGGGTAACGCCCCCTATTAAACAA
GTTGCCTCGTTACTTGATATGAGAATAACGTCGCCCGGTAAAAGATCCTTGCTTCAAATGGGGTTTCCAATT
TATTCCCTTACTGCCCATTTAAGTACTTTGTTGGATAAAGGCTGGACTGTTGTAGTTATCGATGAATTAGTT
ACTGGTAAATCCGGGCCAAAACAACGCGCAGTATCTCAGGTTTATTCTC---CTAGTTGTAATTTAGAGGAC
TGTTCGGAATTACCCTATGTGTTATCAATTTATTTTTCTCAAGATGACTTATTAGGTATTACTTTATTTTCA
GCCATGAACGGGCACAGTATAATGTTTCCTGTCTCTTGGACGGACAGAGACAAAGTAGCCCGGCTATTAATC
AGCTATCGTATTAGAGAAATAGTAATTTGGGTAAACTTGGGGGCTGGCCCAGAGATTTTAATAAATAGAATA
TATAATTTATTAATTGATTGGGATTTATTCCCCACTGAACCCAATGCTAAAGTTGAAGTTATGGGAGAAGCA
CCAACCAACTTACCGTGT
>Eunephthya_thyrsoidea_Coel_40185
ATGAACCAAATACCTATGCAATATTTTAACTTAGCGGAGGAAAATTATTCTAAGTATGGATTATCAGTGATC
CAGCTTATCCAAATTGGTAAGTTTTATGAACTTTGGCATGAGCCTGATACTCCTAGTAGGCAACAAGCATAC
TTTCAAGCCGAGTTATTAGTTGAGCCATCCATGCGAAGTGGGCCTTTGGGGGTAACGCCCCCTATTAAACAA
GTTGCCTCGTTACTTGATATGAGAATAACGTCGCCCGGTAAAAGATCCTTGCTTCAAATGGGGTTTCCAATT
TATTCCCTTACTGCCCATTTAAGTACTTTGTTGGATAAAGGTTGGACTGTTATAGTTATCGATGAATTAGTC
ACTGGGAAATCCGGGCCAAAACAACGCGCAGTATCTCAGGTTTATTCTC---CTAGTTGTAATTTAGAGGAC
TGTTCGGAATTACCCTATGTGTTATCAATTTATTTTTCTCAAGATGACTTATTAGGTATTACTTTATTTTCA
GCCATGAATGGGCACAGTATAATGTTCCCTGTCTCTTGGACGGACAGAGACAAAGTAGCCCGGCTATTAATC
AGCTATCGTATTAGAGAAATAGTAATTTGGGTAAACTTGGGGGCTGGCTCAGAGATTTTAATAAATAGAATA
TATAATTTATTAATTGATTGGGATTTATTCCCCACTGACCCCAATGCTAAAGTTGAAGTTATGGGAGAAGCA
CCAACCAACTTACCGTGT
>Eunephthya_thyrsoidea_Coel_40184
ATGAACCAAATACCTATGCAATATTTTAACTTAGCGGAGGAAAATTATTCTAAGTATGGATTATCAGTGATC
CAGCTTATCCAAATTGGTAAGTTTTATGAACTTTGGCATGAGCCTGATACTCCTAGTAGGCAACAAGCATAC
TTTCAAGCCGAGTTATTAGTTGAGCCATCCATGCGAAGTGGGCCTTTGGGGGTAACGCCCCCTATTAAACAA
GTTGCCTCGTTACTTGATATGAGAATAACGTCGCCCGGTAAAAGATCCTTGCTTCAAATGGGGTTTCCAATT
TATTCCCTTACTGCCCATTTAAGTACTTTGTTGGATAAAGGTTGGACTGTTATAGTTATCGATGAATTAGTC
ACTGGGAAATCCGGGCCAAAACAACGCGCAGTATCTCAGGTTTATTCTC---CTAGTTGTAATTTAGAGGAC
TGTTCGGAATTACCCTATGTGTTATCAATTTATTTTTCTCAAGATGACTTATTAGGTATTACTTTATTTTCA
GCCATGAATGGGCACAGTATAATGTTCCCTGTCTCTTGGACGGACAGAGACAAAGTAGCCCGGCTATTAATC
AGCTATCGTATTAGAGAAATAGTAATTTGGGTAAACTTGGGGGCTGGCTCAGAGATTTTAATAAATAGAATA
TATAATTTATTAATTGATTGGGATTTATTCCCCACTGACCCCAATGCTAAAGTTGAAGTTATGGGAGAAGCA
CCAACCAACTTACCGTGT
>Eunephthya_thyrsoidea_Coel_40182
ATGAACCAAATACCTATGCAATATTTTAACTTAGCGGAGGAAAATTATTCTAAGTATGGATTATCAGTGATC
CAGCTTATCCAAATTGGTAAGTTTTATGAACTTTGGCATGAGCCTGATACTCCTAGTAGGCAACAAGCATAC
TTTCAAGCCGAGTTATTAGTTGAGCCATCCATGCGAAGTGGGCCTTTGGGGGTAACGCCCCCTATTAAACAA
GTTGCCTCGTTACTTGATATGAGAATAACGTCGCCCGGTAAAAGATCCTTGCTTCAAATGGGGTTTCCAATT
TATTCCCTTACTGCCCATTTAAGTACTTTGTTGGATAAAGGTTGGACTGTTATAGTTATCGATGAATTAGTC
ACTGGGAAATCCGGGCCAAAACAACGCGCAGTATCTCAGGTTTATTCTC---CTAGTTGTAATTTAGAGGAC
TGTTCGGAATTACCCTATGTGTTATCAATTTATTTTTCTCAAGATGACTTATTAGGTATTACTTTATTTTCA
GCCATGAATGGGCACAGTATAATGTTCCCTGTCTCTTGGACGGACAGAGACAAAGTAGCCCGGCTATTAATC
AGCTATCGTATTAGAGAAATAGTAATTTGGGTAAACTTGGGGGCTGGCTCAGAGATTTTAATAAATAGAATA
TATAATTTATTAATTGATTGGGATTTATTCCCCACTGACCCCAATGCTAAAGTTGAAGTTATGGGAGAAGCA
CCAACCAACTTACCGTGT
>Eunephthya_thyrsoidea_Coel_40183
ATGAACCAAATACCTATGCAATATTTTAACTTAGCGGAGGAAAATTATTCTAAGTATGGATTATCAGTGATC
CAGCTTATCCAAATTGGTAAGTTTTATGAACTTTGGCATGAGCCTGATACTCCTAGTAGGCAACAAGCATAC
TTTCAAGCCGAGTTATTAGTTGAGCCATCCATGCGAAGTGGGCCTTTGGGGGTAACGCCCCCTATTAAACAA
GTTGCCTCGTTACTTGATATGAGAATAACGTCGCCCGGTAAAAGATCCTTGCTTCAAATGGGGTTTCCAATT
TATTCCCTTACTGCCCATTTAAGTACTTTGTTGGATAAAGGTTGGACTGTTATAGTTATCGATGAATTAGTC
ACTGGGAAATCCGGGCCAAAACAACGCGCAGTATCTCAGGTTTATTCTC---CTAGTTGTAATTTAGAGGAC
TGTTCGGAATTACCCTATGTGTTATCAATTTATTTTTCTCAAGATGACTTATTAGGTATTACTTTATTTTCA
GCCATGAATGGGCACAGTATAATGTTCCCTGTCTCTTGGACGGACAGAGACAAAGTAGCCCGGCTATTAATC
AGCTATCGTATTAGAGAAATAGTAATTTGGGTAAACTTGGGGGCTGGCTCAGAGATTTTAATAAATAGAATA
TATAATTTATTAATTGATTGGGATTTATTCCCCACTGACCCCAATGCTAAAGTTGAAGTTATGGGAGAAGCA
CCAACCAACTTACCGTGT
>Eunephthya_granulata_Coel_40179
ATGAACCAAATACCTATGCAATATTTTAACTTAGCGGAGGAAAATTATTCTAAGTATGGATTATCAGTAATC
CAGCTTATCCAAATTGGTAAGTTTTATGAACTTTGGCATGAGCCTGATACTCCTAGTAGGCAACAAGCATAC
TTTCAAGCCGAGTTATTAGTTGAGCCATCCATGCGAAGTGGGCCTTTGGGGGTAACGCCCCCTATTAAACAA
GTTGCCTCGTTACTTGATATGAGAATAACGTCGCCCGGTAAAAGATCCTTGCTTCAAATGGGGTTTCCAATT
TATTCCCTTACTGCCCATTTAAGTACTTTGTTGGATAAAGGTTGGACTGTTATAGTTATCGATGAATTAGTC
ACTGGTAAATCCGGGCCAAAACAACGCGCAGTATCTCAGGTTTATTCTC---CTAGTTGTAATTTAGAGGAC
TGTTCGGAATTACCCTATGTGTTATCAATTTATTTTTCTCAAAATGACTTATTAGGTATTACTTTATTTTCA
GCCATGAATGGGCACAGTATAATGTTCCCTGTCTCTTGGACGGACAGAGACAAAGTAGCCCGGCTATTAATC
AGTTATCGTATTAGAGAAATAGTAGTTTGGGTAAACTTGGGGGCTGGCTCAGAGATTTTAATAAATAGAATA
TATAATTTATTAATTGATTGGGATTTATTCCCCACTGAACCCAATGCTAAAATTGAAGTTATGGGAGAAGCA
CCAACCAACTTACCGTGC
>Dendronephthya_sp_1201998
ATGAGCCAAATACCTATGCAATATTTTAACTTAGCGGAGGAAAATTATTCTAAGTATGGATTATCAGTAATA
CAGCTTATACAGATTGGTAAGTTCTATGAACTTTGGCATGAGCCTGATACTCGTAGTAAGCAACAAGCATAC
TTTCAAGCCGAGTTATTAGTTGAGTCATCCATGCGAAGTGGGCCTTTGGGGGCAACGCCACCTATTGAACAA
GTTGCCTCGTCACTTGATATGAGAATAACGTCGCCCGGTAAAAGATCCTTGCTTCAAATGGGGTTTCCAATT
TATTCCCTTACTACCCACCTAAGTACCTTGTTGGATAAAGGTTGGACTGTTATAGTTATCGATGAATTAGTC
ACTGGTAAATCGGGACCAAAACAACGCGCAGTGTCTCAGGTCTATTCTC---CTAGTTGTAATTTAGAGGAC
TGTTCGGAGTTATCCTATGTGTTATCGATTTATTTTTCTCAAGACGACTTATTAGGTATTACTTTATTTTCA
GCCATGAGTGGGCATAGTATAATGTTTCCTGTCTCTTGGACGGACAGAGACAAAGTGGCCCGGTTATTAATT
AGCTATCGTGTTAGAGAAATAGTAATTTGGGTAAACTTGGGGGTTGGCTTAGATATTTTAACAAATAAAATA
TATAATTTGTTAATTGATTGAAATTTATTCCCCTCTGAGCCCAATGCTAAAATTGAAGTTATGGGAGAAACA
CTAACCAACTTGCCGTGT
>Dendronephthya_sp_1201999
ATGAGCCAAATACCTATGCAATATTTTAACTTAGCGGAGGAAAATTATTCTAAGTATGGATTATCAGTAATA
CAGCTTATACAGATTGGTAAGTTCTATGAACTTTGGCATGAGCCTGATACTCGTAGTAAGCAACAAGCATAC
TTTCAAGCCGAGTTATTAGTTGAGTCATCCATGCGAAGTGGGCCTTTGGGGGCAACGCCACCTATTGAACAA
GTTGCCTCGTCACTTGATATGAGAATAACGTCGCCCGGTAAAAGATCCTTGCTTCAAATGGGGTTTCCAATT
TATTCCCTTACTACCCACCTAAGTACCTTGTTGGATAAAGGTTGGACTGTTATAGTTATCGATGAATTAGTC
ACTGGTAAATCGGGACCAAAACAACGCGCAGTGTCTCAGGTCTATTCTC---CTAGTTGTAATTTAGAGGAC
TGTTCGGAGTTATCCTATGTGTTATCGATTTATTTTTCTCAAGACGACTTATTAGGTATTACTTTATTTTCA
GCCATGAGTGGGCATAGTATAATGTTTCCTGTCTCTTGGACGGACAGAGACAAAGTGGCCCGGTTATTAATT
AGCTATCGTGTTAGAGAAATAGTAATTTGGGTAAACTTGGGGGTTGGCTTAGATATTTTAACAAATAAAATA
TATAATTTGTTAATTGATTGAAATTTATTCCCCTCTGAGCCCAATGCTAAAATTGAAGTTATGGGAGAAACA
CTAACCAACTTGCCGTGT
>Dendronephthya_sp_1201997
ATGAGCCAAATACCTATGCAATATTTTAACTTAGCGGAGGAAAATTATTCTAAGTATGGATTATCAGTAATA
CAGCTTATACAGATTGGTAAGTTCTATGAACTTTGGCATGAGCCTGATACTCGTAGTAAGCAACAAGCATAC
TTTCAAGCCGAGTTATTAGTTGAGTCATCCATGCGAAGTGGGCCTTTGGGGGCAACGCCACCTATTGAACAA
GTTGCCTCGTCACTTGATATGAGAATAACGTCGCCCGGTAAAAGATCCTTGCTTCAAATGGGGTTTCCAATT
TATTCCCTTACTACCCACCTAAGTACCTTGTTGGATAAAGGTTGGACTGTTATAGTTATCGATGAATTAGTC
ACTGGTAAATCGGGACCAAAACAACGCGCAGTGTCTCAGGTCTATTCTC---CTAGTTGTAATTTAGAGGAC
TGTTCGGAGTTATCCTATGTGTTATCGATTTATTTTTCTCAAGACGACTTATTAGGTATTACTTTATTTTCA
GCCATGAGTGGGCATAGTATAATGTTTCCTGTCTCTTGGACGGACAGAGACAAAGTGGCCCGGTTATTAATT
AGCTATCGTGTTAGAGAAATAGTAATTTGGGTAAACTTGGGGGTTGGCTTAGATATTTTAACAAATAAAATA
TATAATTTGTTAATTGATTGAAATTTATTCCCCTCTGAGCCCAATGCTAAAATTGAAGTTATGGGAGAAACA
CTAACCAACTTGCCGTGT
>Dendronephthya_sp_1201972
ATGAGCCAAATACCTATGCAATATTTTAACTTAGCGGAGGAAAATTATTCTAAGTATGGATTATCAGTAATA
CAGCTTATACAGATTGGTAAGTTCTATGAACTTTGGCATGAGCCTGATACTCGTAGTAAGCAACAAGCATAC
TTTCAAGCCGAGTTATTAGTTGAGTCATCCATGCGAAGTGGGCCTTTGGGGGCAACGCCACCTATTGAACAA
GTTGCCTCGTCACTTGATATGAGAATAACGTCGCCCGGTAAAAGATCCTTGCTTCAAATGGGGTTTCCAATT
TATTCCCTTACTACCCACCTAAGTACCTTGTTGGATAAAGGTTGGACTGTTATAGTTATCGATGAATTAGTC
ACTGGTAAATCGGGACCAAAACAACGCGCAGTGTCTCAGGTCTATTCTC---CTAGTTGTAATTTAGAGGAC
TGTTCGGAGTTATCCTATGTGTTATCGATTTATTTTTCTCAAGACGACTTATTAGGTATTACTTTATTTTCA
GCCATGAGTGGGCATAGTATAATGTTTCCTGTCTCTTGGACGGACAGAGACAAAGTGGCCCGGTTATTAATT
AGCTATCGTGTTAGAGAAATAGTAATTTGGGTAAACTTGGGGGTTGGCTTAGATATTTTAACAAATAAAATA
TATAATTTGTTAATTGATTGAAATTTATTCCCCTCTGAGCCCAATGCTAAAATTGAAGTTATGGGAGAAACA
CTAACCAACTTGCCGTGT
>Dendronephthya_sp_1202003
ATGAGCCAAATACCTATGCAATATTTTAACTTAGCGGAGGAAAATTATTCTAAGTATGGATTATCAGTAATA
CAGCTTATACAGATTGGTAAGTTCTATGAACTTTGGCATGAGCCTGATACTCGTAGTAAGCAACAAGCATAC
TTTCAAGCCGAGTTATTAGTTGAGTCATCCATGCGAAGTGGGCCTTTGGGGGCAACGCCACCTATTGAACAA
GTTGCCTCGTCACTTGATATGAGAATAACGTCGCCCGGTAAAAGATCCTTGCTTCAAATGGGGTTTCCAATT
TATTCCCTTACTACCCACCTAAGTACCTTGTTGGATAAAGGTTGGACTGTTATAGTTATCGATGAATTAGTC
ACTGGTAAATCGGGACCAAAACAACGCGCAGTGTCTCAGGTCTATTCTC---CTAGTTGTAATTTAGAGGAC
TGTTCGGAGTTATCCTATGTGTTATCGATTTATTTTTCTCAAGACGACTTATTAGGTATTACTTTATTTTCA
GCCATGAGTGGGCATAGTATAATGTTTCCTGTCTCTTGGACGGACAGAGACAAAGTGGCCCGGTTATTAATT
AGCTATCGTGTTAGAGAAATAGTAATTTGGGTAAACTTGGGGGTTGGCTTAGATATTTTAACAAATAAAATA
TATAATTTGTTAATTGATTGAAATTTATTCCCCTCTGAGCCCAATGCTAAAATTGAAGTTATGGGAGAAACA
CTAACCAACTTGCCGTGT
>Dendronephthya_sp_1201970
ATGAGCCAAATACCTATGCAATATTTTAACTTAGCGGAGGAAAATTATTCTAAGTATGGATTATCAGTAATA
CAGCTTATACAGATTGGTAAGTTCTATGAACTTTGGCATGAGCCTGATACTCGTAGTAAGCAACAAGCATAC
TTTCAAGCCGAGTTATTAGTTGAGTCATCCATGCGAAGTGGGCCTTTGGGGGCAACGCCACCTATTGAACAA
GTTGCCTCGTCACTTGATATGAGAATAACGTCGCCCGGTAAAAGATCCTTGCTTCAAATGGGGTTTCCAATT
TATTCCCTTACTACCCACCTAAGTACCTTGTTGGATAAAGGTTGGACTGTTATAGTTATCGATGAATTAGTC
ACTGGTAAATCGGGACCAAAACAACGCGCAGTGTCTCAGGTCTATTCTC---CTAGTTGTAATTTAGAGGAC
TGTTCGGAGTTATCCTATGTGTTATCGATTTATTTTTCTCAAGACGACTTATTAGGTATTACTTTATTTTCA
GCCATGAGTGGGCATAGTATAATGTTTCCTGTCTCTTGGACGGACAGAGACAAAGTGGCCCGGTTATTAATT
AGCTATCGTGTTAGAGAAATAGTAATTTGGGTAAACTTGGGGGTTGGCTTAGATATTTTAACAAATAAAATA
TATAATTTGTTAATTGATTGAAATTTATTCCCCTCTGAGCCCAATGCTAAAATTGAAGTTATGGGAGAAACA
CTAACCAACTTGCCGTGT
>Stereonephthya_sp_1202012
ATGAGCCAAATACCTATGCAATATTTTAACTTAGCGAAGGAGAATTATTCTAAGTATGGATTATCAGTAATA
CAGTTTATACAGATTGGTAAGTTCTATGAACTTTGGCATGAGCCTGATACTCGTAGTAAGCAACAAGCATAC
TTTCAAGCCGAGTTATTAGTTGAGTCATCCATGCGAAGTGGGCCTTTGGGGGCAACGCCGCCTATTGAACAA
GTTGCCTCGTCACTTGATATGAGAATAACGTCGCCCGGTAAAAGATCCTTGCTTCAAATGGGGTTTCCAATT
TATTCCCTTACTACCCACCTAAGTACCTTGTTGGATAAAGGTTGAACTGTTATAGTTATCGATGAATTAGTC
ACTGGTAAATCGGGGCCAAAACAACGCGCAGTGTCTCAGGTCTATTCTC---CTAGTTGTAATTTAGAGGAC
TGTTCGGAATTATCCTATGTGTTATCGATTTATTTTTCTCAAGACGACTTATTAGGCATTACTTTATTTTCA
GCCATGAGTGGGCATAGTATAATGTTTCCTGTCTCTTGGACGGACAGAGACAAAGTAGCCCGGTTATTAATT
AGCTATCGTATTAGAGAAATAGTAATTTGGGCAGACTTGGGGGTTGGCTTAGATATTTTAACAAATAAAATA
TATAATTTGTTAATTGATTGAAATCTATTCCCCTCTGAGCCCAATGCTAAAATTGAAGTTATGGGAGAAGCA
CTAACCAACTTGCCGTGT
>Stereonephthya_sp_1202014
ATGAGCCAAATACCTATGCAATATTTTAACTTAGCGAAGGAGAATTATTCTAAGTATGGATTATCAGTAATA
CAGTTTATACAGATTGGTAAGTTCTATGAACTTTGGCATGAGCCTGATACTCGTAGTAAGCAACAAGCATAC
TTTCAAGCCGAGTTATTAGTTGAGTCATCCATGCGAAGTGGGCCTTTGGGGGCAACGCCGCCTATTGAACAA
GTTGCCTCGTCACTTGATATGAGAATAACGTCGCCCGGTAAAAGATCCTTGCTTCAAATGGGGTTTCCAATT
TATTCCCTTACTACCCACCTAAGTACCTTGTTGGATAAAGGTTGAACTGTTATAGTTATCGATGAATTAGTC
ACTGGTAAATCGGGGCCAAAACAACGCGCAGTGTCTCAGGTCTATTCTC---CTAGTTGTAATTTAGAGGAC
TGTTCGGAATTATCCTATGTGTTATCGATTTATTTTTCTCAAGACGACTTATTAGGCATTACTTTATTTTCA
GCCATGAGTGGGCATAGTATAATGTTTCCTGTCTCTTGGACGGACAGAGACAAAGTAGCCCGGTTATTAATT
AGCTATCGTATTAGAGAAATAGTAATTTGGGCAGACTTGGGGGTTGGCTTAGATATTTTAACAAATAAAATA
TATAATTTGTTAATTGATTGAAATCTATTCCCCTCTGAGCCCAATGCTAAAATTGAAGTTATGGGAGAAGCA
CTAACCAACTTGCCGTGT
>Litophyton_sp_1201962
ATGAGCCAAATACCTATGCAATATTTTAACTTAGCGAAGGAGAATTATTCTAAGTATGGATTATCAGTAATA
CAGTTTATACAGATTGGTAAGTTCTATGAACTTTGGCATGAGCCTGATACTCGTAGTAAGCAACAAGCATAC
TTTCAAGCCGAGTTATTAGTTGAGTCATCCATGCGAAGTGGGTCTTTGGGGGCAACGCCACCTATTGAACAG
GTGGCCTCGTCACTTGATATGAGAATAACGTCGCCCGGTAAAAGATCCTTGCTTCAAATGGGGTTTCCAATT
TATTCCCTTACTACCCACCTAAGTACCTTGTTGGATAAAGGTTGGACTGTTATAGTTATCGATGAATTAGTC
ACTGGTAAATCGGGGCCAAAACAACGCGCAGTGTCTCAGGTCTATTCTC---CTAGTTGTAATTTAGAGGAC
TGTTCGGAATTATCCTATGTGTTATCGATTTATTTTTCTCAAGACGACTTATTAGGCATTACTTTATTTTCA
GCCATGAGTGGGCATAGTATAATGTTTCCTGTCTCTTGGACGGACAGAGACAAAGTAGCCCGGTTATTAATT
AGCTATCGTATTAGAGAAATAGTAATTTGGGCAGACTTGGGGGTTGGCTTAGAGATTTTAACAAATAAAATA
TATAATTTGTTAATTGATTGAAATCTATTCCCCTCTGAGCCCAATGCTAAAATTGAAGTTATGGGAGAAGCA
CTAACCAACTTGCCGTGT
>Litophyton_sp_1201993
ATGAGCCAAATACCTATGCAATATTTTAACTTAGCGAAGGAGAATTATTCTAAGTATGGATTATCAGTAATA
CAGTTTATACAGATTGGTAAGTTCTATGAACTTTGGCATGAGCCTGATACTCGTAGTAAGCAACAAGCATAC
TTTCAAGCCGAGTTATTAGTTGAGTCATCCATGCGAAGTGGGTCTTTGGGGGCAACGCCACCTATTGAACAG
GTGGCCTCGTCACTTGATATGAGAATAACGTCGCCCGGTAAAAGATCCTTGCTTCAAATGGGGTTTCCAATT
TATTCCCTTACTACCCACCTAAGTACCTTGTTGGATAAAGGTTGGACTGTTATAGTTATCGATGAATTAGTC
ACTGGTAAATCGGGGCCAAAACAACGCGCAGTGTCTCAGGTCTATTCTC---CTAGTTGTAATTTAGAGGAC
TGTTCGGAATTATCCTATGTGTTATCGATTTATTTTTCTCAAGACGACTTATTAGGCATTACTTTATTTTCA
GCCATGAGTGGGCATAGTATAATGTTTCCTGTCTCTTGGACGGACAGAGACAAAGTAGCCCGGTTATTAATT
AGCTATCGTATTAGAGAAATAGTAATTTGGGCAGACTTGGGGGTTGGCTTAGAGATTTTAACAAATAAAATA
TATAATTTGTTAATTGATTGAAATCTATTCCCCTCTGAGCCCAATGCTAAAATTGAAGTTATGGGAGAAGCA
CTAACCAACTTGCCGTGT
>Litophyton_sp_1201948
ATGAGCCAAATACCTATGCAATATTTTAACTTAGCGAAGGAGAATTATTCTAAGTATGGATTATCAGTAATA
CAGTTTATACAGATTGGTAAGTTCTATGAACTTTGGCATGAGCCTGATACTCGTAGTAAGCAACAAGCATAC
TTTCAAGCCGAGTTATTAGTTGAGTCATCCATGCGAAGTGGGTCTTTGGGGGCAACGCCACCTATTGAACAG
GTGGCCTCGTCACTTGATATGAGAATAACGTCGCCCGGTAAAAGATCCTTGCTTCAAATGGGGTTTCCAATT
TATTCCCTTACTACCCACCTAAGTACCTTGTTGGATAAAGGTTGGACTGTTATAGTTATCGATGAATTAGTC
ACTGGTAAATCGGGGCCAAAACAACGCGCAGTGTCTCAGGTCTATTCTC---CTAGTTGTAATTTAGAGGAC
TGTTCGGAATTATCCTATGTGTTATCGATTTATTTTTCTCAAGACGACTTATTAGGCATTACTTTATTTTCA
GCCATGAGTGGGCATAGTATAATGTTTCCTGTCTCTTGGACGGACAGAGACAAAGTAGCCCGGTTATTAATT
AGCTATCGTATTAGAGAAATAGTAATTTGGGCAGACTTGGGGGTTGGCTTAGAGATTTTAACAAATAAAATA
TATAATTTGTTAATTGATTGAAATCTATTCCCCTCTGAGCCCAATGCTAAAATTGAAGTTATGGGAGAAGCA
CTAACCAACTTGCCGTGT
>Chromonephthea_sp_DQ302823
ATGAGCCAAATACCTATGCAATATTTTAACTTAGCGAAGGAGAATTATTCTAAGTATGGATTATCAGTAATA
CAGTTTATACAGATTGGTAAGTTCTATGAACTTTGGCATGAGCCTGATACTCGTAGTAAGCAACAAGCATAC
TTTCAAGCCGAGTTATTAGTTGAGTCATCCATGCGAAGTGGGCCTTTGGGGGCAACGCCACCTATTGAACAA
GTTGCCTCGTCACTTGATATGAGAATAACGTCGCCCGGTAAAAGATCCTTGCTTCAAATGGGGTTTCCAATT
TATTCCCTTACTACCCACCTAAGTACCTTGTTGGATAAAGGTTGGACTGTTATAGTTATCGATGAATTAGTC
ACTGGTAAATCGGGGCCAAAACAACGCGCAGTGTCTCAGGTCTATTCTC---CTAGTTGTAATTTAGAGGAC
TGTTCGGAATTATCCTATGTGTTATCGATTTATTTTTCTCAAGACAACTTATTAGGCATTACTTTATTTTCA
GCCATGAGTGGGCATAGTATAATGTTTCCTGTCTCTTGGACGGACAGAGACAAAGTGGCCCGGTTATTAATT
AGCTATCGTATTAGAGAAATAGTAATTTGGGCAGACTTGGGGGTTGGCTTAGATATTTTAACAAATAAAATA
TATAATTTGTTAATTGATTGAAATCTATTCCCCTCTGAGCCCAATGCTAAAATTGAAGTTATGGGAGAAGCA
CTAACCAACTTGCCGTGT
