# Supplementary material for: Neospongodes atlantica, a potential case of an early biological introduction in the Southwestern Atlantic
Source: PeerJ. 2022 Dec 15;10:e14347. doi: 10.7717/peerj.14347 (PMC9760029; doi:10.7717/peerj.14347)
Supplement: Supplemental Information 2 [file peerj-10-14347-s002.fasta]

>Gersemia_rubiformis_ZS1
ATGAACAAATATCTTACACGTTGGCTATTTTCTACTAATCATAAGGATATAGGTACTTTATAT---------
---------------------------------AGTATGTTAATACGGCTAGAACTGTCAGCTCCAGGTAGT
ATGATAGGGGATGATCATCTATATAATGTAATTGTGACAGCACATGCTTTATTAATGATTTTCTTCCTGGTA
ATGCCAGTAATGATTGGGGGGTTCGGAAATTGGTTTGTGCCAATTATGATTGGTGCACCCGACATGGCCTTT
CCTAGATTAAACAATATTAGTTTTTGGTTATTACCCCCTGCTCTAATCCTATTAGTTGGTTCTATGTTTGTG
GAACAAGGGGCAGGTACAGGCTGGACCGTTTATCCCCCCCTATCAGGCATTCAAGCCCATTCAGGGGGAGCA
GTGGATATGGCCATATTTAGTCTACATCTAGCTGGTATATCTTCCATTTTAAGTTCTATCAACTTTATAACT
ACTATACTTAACATGAGGGTTCCTGGTATGAGTATGCATAGACTACCTCTATTTGTATGGTCTGTATTAATA
ACAACAATATTGTTATTATTATCTTTACCAGTGTTAGCTGGTGCAATTACAATGTTATTGACAGATAGAAAT
TTTAATACAACTTTTTTTG
>Gersemia_antarctica_C59
ATGAACAAATATCTTACACGTTGGCTATTTTCTACTAATCATAAGGATATAGGTACTTTATAT---------
---------------------------------AGTATGTTAATACGGCTAGAACTGTCAGCTCCAGGTAGT
ATGATAGGGGATGATCATCTATATAATGTAATTGTGACAGCACATGCTTTATTAATGATTTTCTTCCTGGTA
ATGCCAGTAATGATTGGGGGGTTCGGAAATTGGTTTGTGCCAATTATGATTGGTGCACCCGATATGGCCTTT
CCTAGATTAAACAATATTAGTTTCTGGTTATTGCCCCCTGCTCTAATCCTATTAGTTGGTTCTATGTTTGTG
GAACAAGGGGCAGGTACAGGCTGGACCGTTTATCCCCCACTATCAGGCATTCAAGCCCATTCAGGGGGAGCA
GTGGATATGGCCATATTTAGTCTACATCTAGCTGGTATATCTTCCATTTTAAGTTCTATCAACTTTATAACT
ACTATACTTAACATGAGGGTTCCTGGTATGAGTATGCATAGACTACCTCTATTCGTATGGTCTGTATTAATT
ACAACAATATTGTTGTTATTATCTTTACCAGTGTTAGCTGGTGCGATTACAATGTTATTGACAGATAGAAAT
TTTAATACAACATTCTTTG
>Gersemia_juliepackardae_VEN3208A3
ATGAACAAATATCTTACACGTTGGCTATTTTCTACTAATCATAAGGATATAGGTACTTTATAT---------
---------------------------------AGTATGTTAATACGGCTAGAACTGTCAGCTCCAGGTAGT
ATGATAGGGGATGATCATCTATATAATGTAATTGTGACAGCACATGCTTTATTAATGATTTTCTTCCTGGTA
ATGCCAGTAATGATTGGGGGGTTCGGAAATTGGTTTGTGCCAATTATGATTGGTGCACCCGATATGGCCTTT
CCTAGATTAAACAATATTAGTTTCTGGTTATTGCCCCCTGCTCTAATCCTATTAGTTGGTTCTATGTTTGTG
GAACAAGGGGCAGGTACAGGCTGGACCGTTTACCCCCCACTATCAGGCATTCAAGCCCATTCAGGGGGAGCA
GTGGATATGGCCATATTTAGTCTACATCTAGCTGGTATATCTTCCATTTTAAGTTCTATAAACTTTATAACT
ACTATACTTAACATGAGGGTTCCTGGTATGAGTATGCATAGACTACCTCTATTCGTATGGTCTGTATTAATT
ACAACAATATTGTTATTATTATCTTTACCAGTGTTAGCTGGTGCAATTACAATGTTATTGACAGATAGAAAT
TTTAATACAACATTCTTTG
>Paralemnalia_eburnea_1201983
ATGAACAAATATATTACACGTTGGCTATTTTCTACTAATCATAAGGATATAGGTACTTTATACTTATTATTT
GGTGCTTTTTCTGGGATGGCAGGAACAGCTTCAAGTATGTTAATACGACTAGAACTGTCAGCTCCAGGTAGT
ATGTTAGGAGATGATCATCTATATAATGTGATTGTAACATCACATGCTTTATTGATGATTTTCTTCCTTGTA
ATGCCAGTTATGATTGGAGGATTCGGAAATTGGTTTGTGCCAATTATGATTGGTGCCCCCGATATGGCCTTT
CCTAGATTAAACAATATAAGTTTCTGGTTACTACCACCTTCTCTAATATTATTAGTTGGTTCAATGTTTGTG
GAACAAGGAGCAGGTACAGGCTGGACCATTTATCCCCCACTATCAAGCATTCAAGCCCATTCAGGGGGAGCA
GTGGATATGGCTATATTTAGTTTACATCTAGCTGGTATATCTTCTATTTTAAGTTCAATAAACTTTATAACA
ACTATAATTAATATGAGGGTTCCTGGGATGAGTATGCATAGATTACCTCTATTTGTATGGTCTGTATTAATT
ACTACAATATTGTTGTTATTATCTNNNNNNNNNNNNNNNNNNNNNNNNNNNNNNNNNNNNNNNNNNNNNNNN
NNNNNNNNNNNNNNNNNNN
>Paralemnalia_thyrsoides_1202006
ATGAACAAATATATTACACGTTGGCTATTTTCTACTAATCATAAGGATATAGGTACTTTATACTTATTATTT
GGTGCTTTTTCTGGGATGGCAGGAACAGCTTCAAGTATGTTAATACGACTAGAACTGTCAGCTCCAGGTAGT
ATGTTAGGAGATGATCATCTATATAATGTGATTGTAACATCACATGCTTTATTGATGATTTTCTTCCTTGTA
ATGCCAGTTATGATTGGAGGATTCGGAAATTGGTTTGTGCCAATTATGATTGGTGCCCCCGATATGGCCTTT
CCTAGATTAAACAATATAAGTTTCTGGTTACTACCACCTTCTCTAATATTATTAGTTGGTTCAATGTTTGTG
GAACAAGGAGCAGGTACAGGCTGGACCATTTATCCCCCACTATCAAGCATTCAAGCCCATTCAGGGGGAGCA
GTGGATATGGCTATATTTAGTTTACATCTAGCTGGTATATCTTCTATTTTAAGTTCAATAAACTTTATAACA
ACTATAATTAATATGAGGGTTCCTGGGATGAGTATGCATAGATTACCTCTATTTGTATGGTCTGTATTAATT
ACTACAATATTGTTGTTATTATCTNNNNNNNNNNNNNNNNNNNNNNNNNNNNNNNNNNNNNNNNNNNNNNNN
NNNNNNNNNNNNNNNNNNN
>Paralemnalia_thyrsoides_1201989
ATGAACAAATATATTACACGTTGGCTATTTTCTACTAATCATAAGGATATAGGTACTTTATACTTATTATTT
GGTGCTTTTTCTGGGATGGCAGGAACAGCTTCAAGTATGTTAATACGACTAGAACTGTCAGCTCCAGGTAGT
ATGTTAGGAGATGATCATCTATATAATGTGATTGTAACATCACATGCTTTATTGATGATTTTCTTCCTTGTA
ATGCCAGTTATGATTGGAGGATTCGGAAATTGGTTTGTGCCAATTATGATTGGTGCCCCCGATATGGCCTTT
CCTAGATTAAACAATATAAGTTTCTGGTTACTACCACCTTCTCTAATATTATTAGTTGGTTCAATGTTTGTG
GAACAAGGAGCAGGTACAGGCTGGACCATTTATCCCCCACTATCAAGCATTCAAGCCCATTCAGGGGGAGCA
GTGGATATGGCTATATTTAGTTTACATCTAGCTGGTATATCTTCTATTTTAAGTTCAATAAACTTTATAACA
ACTATAATTAATATGAGGGTTCCTGGGATGAGTATGCATAGATTACCTCTATTTGTATGGTCTGTATTAATT
ACTACAATATTGTTGTTATTATCTNNNNNNNNNNNNNNNNNNNNNNNNNNNNNNNNNNNNNNNNNNNNNNNN
NNNNNNNNNNNNNNNNNNN
>Paralemnalia_eburnea_CO34081
ATGAACAAATATATTACACGTTGGCTATTTTCTACTAATCATAAGGATATAGGTACTTTATAC---------
---------------------------------AGTATGTTAATACGACTAGAACTGTCAGCTCCAGGTAGT
ATGTTAGGAGATGATCATCTATATAATGTGATTGTAACATCACATGCTTTATTGATGATTTTCTTCCTTGTA
ATGCCAGTTATGATTGGAGGATTCGGAAATTGGTTTGTGCCAATTATGATTGGTGCCCCCGATATGGCCTTT
CCTAGATTAAACAATATAAGTTTCTGGTTACTACCACCTTCTCTAATATTATTAGTTGGTTCAATGTTTGTG
GAACAAGGAGCAGGTACAGGCTGGACCATTTATCCCCCACTATCAAGCATTCAAGCCCATTCAGGGGGAGCA
GTGGATATGGCTATATTTAGTTTACATCTAGCTGGTATATCTTCTATTTTAAGTTCAATAAACTTTATAACA
ACTATAATTAATATGAGGGTTCCTGGGATGAGTATGCATAGATTACCTCTATTTGTATGGTCTGTATTAATT
ACTACAATATTGTTGTTATTATCTTTACCAGTGTTAGCTGGTGCAATTACAATGTTATTGACAGATAGAAAT
TTTAATACAACATTCTTTG
>Paralemnalia_thyrsoides_CO34087
ATGAACAAATATATTACACGTTGGCTATTTTCTACTAATCATAAGGATATAGGTACTTTATACTTATTATTT
GGTGCTTTTTCTGGGATGGCAGGAACAGCTTCAAGTATGTTAATACGACTAGAACTGTCAGCTCCAGGTAGT
ATGTTAGGAGATGATCATCTATATAATGTGATTGTAACATCACATGCTTTATTGATGATTTTCTTCCTTGTA
ATGCCAGTTATGATTGGAGGATTCGGAAATTGGTTTGTGCCAATTATGATTGGTGCCCCCGATATGGCCTTT
CCTAGATTAAACAATATAAGTTTCTGGTTACTACCACCTTCTCTAATATTATTAGTTGGTTCAATGTTTGTG
GAACAAGGAGCAGGTACAGGCTGGACCATTTATCCCCCACTATCAAGCATTCAAGCCCATTCAGGGGGAGCA
GTGGATATGGCTATATTTAGTTTACATCTAGCTGGTATATCTTCTATTTTAAGTTCAATAAACTTTATAACA
ACTATAATTAATATGAGGGTTCCTGGGATGAGTATGCATAGATTACCTCTATTTGTATGGTCTGTATTAATT
ACTACAATATTGTTGTTATTATCTTTACCAGTGTTAGCTGGTGCAATTACAATGTTATTGACAGATAGAAAT
TTTAATACAACATTCTTTG
>Paralemnalia_sp_Coel_40983
ATGAACAAATATATTACACGTTGGCTATTTTCTACTAATCATAAGGATATAGGTACTTTATAC---------
---------------------------------AGTATGTTAATACGACTAGAACTGTCAGCTCCAGGTAGT
ATGTTAGGAGATGATCATCTATATAATGTGATTGTAACATCACATGCTTTATTAATGATTTTCTTCCTTGTA
ATGCCAGTTATGATTGGAGGATTCGGAAATTGGTTTGTGCCAATTATGATTGGTGCCCCCGATATGGCCTTT
CCTAGATTAAACAATATAAGTTTTTGGTTACTACCACCTTCTCTAATATTATTAGTTGGTTCAATGTTTGTG
GAACAAGGAGCAGGTACAGGCTGGACCATTTATCCCCCACTATCAAGCATTCAAGCCCATTCAGGGGGAGCA
GTGGATATGGCTATATTTAGTTTACATCTAGCTGGTATATCTTCTATTTTAAGTTCAATAAACTTTATAACA
ACTATAATTAATATGAGGGTTCCTGGGATGAGTATGCATAGATTACCTCTATTTGTATGGTCTGTATTAATT
ACTACAATATTGTTGTTATTATCTTTACCAGTGTTAGCTGGTGCAATTACAATGTTATTGACAGATAGAAAT
TTTAATACAACATTCTTTG
>Paralemnalia_sp_Coel_40977
ATGAACAAATATATTACACGTTGGCTATTTTCTACTAATCATAAGGATATAGGTACTTTATACTTATTATTT
GGTGCTTTTTCTGGGATGGCAGGAACAGCTTCAAGTATGTTAATACGACTAGAACTGTCAGCTCCAGGTAGT
ATGTTAGGAGATGATCATCTATATAATGTGATTGTAACATCACATGCTTTATTAATGATTTTCTTCCTTGTA
ATGCCAGTTATGATTGGAGGATTCGGAAATTGGTTTGTGCCAATTATGATTGGTGCCCCCGATATGGCCTTT
CCTAGATTAAACAATATAAGTTTTTGGTTACTACCACCTTCTCTAATATTATTAGTTGGTTCAATGTTTGTG
GAACAAGGAGCAGGTACAGGCTGGACCATTTATCCCCCACTATCAAGCATTCAAGCCCATTCAGGGGGAGCA
GTGGATATGGCTATATTTAGTTTACATCTAGCTGGTATATCTTCTATTTTAAGTTCAATAAACTTTATAACA
ACTATAATTAATATGAGGGTTCCTGGGATGAGTATGCATAGATTACCTCTATTTGTATGGTCTGTATTAATT
ACTACAATATTGTTGTTATTATCTTTACCAGTGTTAGCTGGTGCAATTACAATGTTATTGACAGATAGAAAT
TTTAATACAACATTCTTTG
>Paralemnalia_sp_Coel_40982
ATGAACAAATATATTACACGTTGGCTATTTTCTACTAATCATAAGGATATAGGTACTTTATAC---------
---------------------------------AGTATGTTAATACGACTAGAACTGTCAGCTCCAGGTAGT
ATGTTAGGAGATGATCATCTATATAATGTGATTGTAACATCACATGCTTTATTAATGATTTTCTTCCTTGTA
ATGCCAGTTATGATTGGAGGATTCGGAAATTGGTTTGTGCCAATTATGATTGGTGCCCCCGATATGGCCTTT
CCTAGATTAAACAATATAAGTTTTTGGTTACTACCACCTTCTCTAATATTATTAGTTGGTTCAATGTTTGTG
GAACAAGGAGCAGGTACAGGCTGGACCATTTATCCCCCACTATCAAGCATTCAAGCCCATTCAGGGGGAGCA
GTGGATATGGCTATATTTAGTTTACATCTAGCTGGTATATCTTCTATTTTAAGTTCAATAAACTTTATAACA
ACTATAATTAATATGAGGGTTCCTGGGATGAGTATGCATAGATTACCTCTATTTGTATGGTCTGTATTAATT
ACTACAATATTGTTGTTATTATCTTTACCAGTGTTAGCTGGTGCAATTACAATGTTATTGACAGATAGAAAT
TTTAATACAACATTCTTTG
>Paralemnalia_sp_Coel_40979
ATGAACAAATATATTACACGTTGGCTATTTTCTACTAATCATAAGGATATAGGTACTTTATAC---------
---------------------------------AGTATGTTAATACGACTAGAACTGTCAGCTCCAGGTAGT
ATGTTAGGAGATGATCATCTATATAATGTGATTGTAACATCACATGCTTTATTAATGATTTTCTTCCTTGTA
ATGCCAGTTATGATTGGAGGATTCGGAAATTGGTTTGTGCCAATTATGATTGGTGCCCCCGATATGGCCTTT
CCTAGATTAAACAATATAAGTTTTTGGTTACTACCACCTTCTCTAATATTATTAGTTGGTTCAATGTTTGTG
GAACAAGGAGCAGGTACAGGCTGGACCATTTATCCCCCACTATCAAGCATTCAAGCCCATTCAGGGGGAGCA
GTGGATATGGCTATATTTAGTTTACATCTAGCTGGTATATCTTCTATTTTAAGTTCAATAAACTTTATAACA
ACTATAATTAATATGAGGGTTCCTGGGATGAGTATGCATAGATTACCTCTATTTGTATGGTCTGTATTAATT
ACTACAATATTGTTGTTATTATCTTTACCAGTGTTAGCTGGTGCAATTACAATGTTATTGACAGATAGAAAT
TTTAATACAACATTCTTTG
>Paralemnalia_thyrsoides_CO36976
ATGAACAAATATATTACACGTTGGCTATTTTCTACTAATCATAAGGATATAGGTACTTTATACTTATTATTT
GGTGCTTTTTCTGGGATGGCAGGAACAGCTTCAAGTATGTTAATACGACTAGAACTGTCAGCTCCAGGTAGT
ATGTTAGGAGATGATCATCTATATAATGTGATTGTAACATCACATGCTTTATTAATGATTTTCTTCCTTGTA
ATGCCAGTTATGATTGGAGGATTCGGAAATTGGTTTGTGCCAATTATGATTGGTGCCCCCGATATGGCCTTT
CCTAGATTAAACAATATAAGTTTTTGGTTACTACCACCTTCTCTAATATTATTAGTTGGTTCAATGTTTGTG
GAACAAGGAGCAGGTACAGGCTGGACCATTTATCCCCCACTATCAAGCATTCAAGCCCATTCAGGGGGAGCA
GTGGATATGGCTATATTTAGTTTACATCTAGCTGGTATATCTTCTATTTTAAGTTCAATAAACTTTATAACA
ACTATAATTAATATGAGGGTTCCTGGGATGAGTATGCATAGATTACCTCTATTTGTATGGTCTGTATTAATT
ACTACAATATTGTTGTTATTATCTTTACCAGTGTTAGCTGGTGCAATTACAATGTTATTGACAGATAGAAAT
TTTAATACAACNNNNNNNN
>Lemnalia_sp_Coel_40934
ATGAACAAATATCTTACACGTTGGCTATTTTCTACTAATCATAAGGATATAGGTACTTTATAT---------
---------------------------------AGTATGTTAATACGGCTAGAACTGTCAGCTCCAGGTAGT
ATGTTAGGAGATGATCATCTATATAATGTGATTGTAACAGCACATGCTTTATTAATGATTTTCTTCCTGGTA
ATGCCAGTAATGGTTGGAGGATTCGGAAATTGGTTTGTGCCAATTATGATTGGTGCACCCGATATGGCCTTT
CCTAGATTAAACAATATCAGTTTCTGGTTATTGCCACCTTCTTTAATACTATTAGTTGGTTCTATGTTTGTG
GAACAAGGGGCAGGTACAGGTTGGACCATTTATCCCCCATTATCGAGCATTCAAGCTCATTCAGGGGGAGCA
GTGGATATGGCTATATTTAGTTTACATCTAGCTGGTGTATCTTCCATTTTAAGTTCTATTAACTTCATAACT
ACTATAATTAATATGAGGGTTCCTGGTATGAGTATGCATAGATTACCTCTATTCGTATGGTCAATATTAATT
ACTACTATATTGTTATTATTGTCTTTACCAGTACTCGCTGGTGCAATTACAATGCTATTAACAGATAGAAAT
TTTAATACAACATTCTTTG
>Lemnalia_sp_Coel_40940
ATGAACAAATATATTACACGTTGGCTATTTTCTACTAATCATAAGGATATAGGTACTTTATAC---------
---------------------------------AGTATGTTAATACGACTAGAACTGTCAGCTCCAGGTAGT
ATGTTAGGAGATGATCATCTCTATAATGTGATTGTAACATCACATGCTTTATTAATGATTTTCTTTCTTGTA
ATGCCAGTTATGATTGGAGGATTCGGAAATTGGTTTGTGCCAATTATGATTGGTGCCCCCGATATGGCCTTT
CCTAGATTAAACAATATAAGTTTCTGGTTACTACCACCTTCTCTAATATTATTAGTTGGTTCAATGTTTGTG
GAACAAGGAGCAGGTACAGGCTGGACCATTTATCCCCCACTATCAAGCATTCAAGCCCATTCAGGGGGAGCA
GTGGATATGGCTATATTTAGTTTACATCTAGCTGGTATATCTTCTATTTTAAGTTCAATAAACTTTATAACA
ACTATAGTTAATATGAGGGTTCCTGGGATGAGTATGCATAGATTACCTCTATTTGTATGGTCTGTGTTAATT
ACAACAATATTGTTGTTATTATCTTTACCAGTGTTAGCTGGTGCAATTACAATGTTATTAACAGATAGAAAT
TTTAATACAACATTCTTTG
>Lemnalia_sp_Coel_40939
ATGAACAAATATATTACACGTTGGCTATTTTCTACTAATCATAAGGATATAGGTACTTTATAC---------
---------------------------------AGTATGTTAATACGACTAGAACTGTCAGCTCCAGGTAGT
ATGTTAGGAGATGATCATCTCTATAATGTGATTGTAACATCACATGCTTTATTAATGATTTTCTTTCTTGTA
ATGCCAGTTATGATTGGAGGATTCGGAAATTGGTTTGTGCCAATTATGATTGGTGCCCCCGATATGGCCTTT
CCTAGATTAAACAATATAAGTTTCTGGTTACTACCACCTTCTCTAATATTATTAGTTGGTTCAATGTTTGTG
GAACAAGGAGCAGGTACAGGCTGGACCATTTATCCCCCACTATCAAGCATTCAAGCCCATTCAGGGGGAGCA
GTGGATATGGCTATATTTAGTTTACATCTAGCTGGTATATCTTCTATTTTAAGTTCAATAAACTTTATAACA
ACTATAGTTAATATGAGGGTTCCTGGGATGAGTATGCATAGATTACCTCTATTTGTATGGTCTGTGTTAATT
ACAACAATATTGTTGTTATTATCTTTACCAGTGTTAGCTGGTGCAATTACAATGTTATTAACAGATAGAAAT
TTTAATACAACATTCTTTG
>Lemnalia_sp_Coel_40943
ATGAACAAATATATTACACGTTGGCTATTTTCTACTAATCATAAGGATATAGGTACTTTATAC---------
---------------------------------AGTATGTTAATACGACTAGAACTGTCAGCTCCAGGTAGT
ATGTTAGGAGATGATCATCTCTATAATGTGATTGTAACATCACATGCTTTATTAATGATTTTCTTTCTTGTA
ATGCCAGTTATGATTGGAGGATTCGGAAATTGGTTTGTGCCAATTATGATTGGTGCCCCCGATATGGCCTTT
CCTAGATTAAACAATATAAGTTTCTGGTTACTACCACCTTCTCTAATATTATTAGTTGGTTCAATGTTTGTG
GAACAAGGAGCAGGTACAGGCTGGACCATTTATCCCCCACTATCAAGCATTCAAGCCCATTCAGGGGGAGCA
GTGGATATGGCTATATTTAGTTTACATCTAGCTGGTATATCTTCTATTTTAAGTTCAATAAACTTTATAACA
ACTATAGTTAATATGAGGGTTCCTGGGATGAGTATGCATAGATTACCTCTATTTGTATGGTCTGTGTTAATA
ACAACAATATTGTTGTTATTATCTTTACCAGTGTTAGCTGGTGCAATTACAATGTTATTAACAGATAGAAAT
TTTAATACAACATTCTTTG
>Lemnalia_sp_Coel_40933
ATGAACAAATATATTACACGTTGGCTATTTTCTACTAATCATAAGGATATAGGTACTTTATAC---------
---------------------------------AGTATGTTAATACGACTAGAACTGTCAGCTCCAGGTAGT
ATGTTAGGAGATGATCATCTCTATAATGTGATTGTAACATCACATGCTTTATTAATGATTTTCTTTCTTGTA
ATGCCAGTTATGATTGGAGGATTCGGAAATTGGTTTGTGCCAATTATGATTGGTGCCCCCGATATGGCCTTT
CCTAGATTAAACAATATAAGTTTCTGGTTACTACCACCTTCTCTAATATTATTAGTTGGTTCAATGTTTGTG
GAACAAGGAGCAGGTACAGGCTGGACCATTTATCCCCCACTATCAAGCATTCAAGCCCATTCAGGGGGAGCA
GTGGATATGGCTATATTTAGTTTACATCTAGCTGGTATATCTTCTATTTTAAGTTCAATAAACTTTATAACA
ACTATAGTTAATATGAGGGTTCCTGGGATGAGTATGCATAGATTACCTCTATTTGTATGGTCTGTGTTAATA
ACAACAATATTGTTGTTATTATCTTTACCAGTGTTAGCTGGTGCAATTACAATGTTATTAACAGATAGAAAT
TTTAATACAACATTCTTTG
>Lemnalia_sp_PAL102
ATGAACAAATATATTACACGTTGGCTATTTTCTACTAATCATAAGGATATAGGTACTTTATAC---------
---------------------------------AGTATGTTAATACGACTAGAACTGTCAGCTCCAGGTAGT
ATGTTAGGAGATGATCATCTCTATAATGTGATTGTAACATCACATGCTTTATTAATGATTTTCTTTCTTGTA
ATGCCAGTTATGATTGGAGGATTCGGAAATTGGTTTGTGCCAATTATGATTGGTGCCCCCGATATGGCCTTT
CCTAGATTAAACAATATAAGTTTCTGGTTACTACCACCTTCTCTAATATTATTAGTTGGTTCAATGTTTGTG
GAACAAGGAGCAGGTACAGGCTGGACCATTTATCCCCCACTATCAAGCATTCAAGCCCATTCAGGGGGAGCA
GTGGATATGGCTATATTTAGTTTACATCTAGCTGGTATATCTTCTATTTTAAGTTCAATAAACTTTATAACA
ACTATAGTTAATATGAGGGTTCCTGGGATGAGTATGCATAGATTACCTCTATTTGTATGGTCTGTGTTAATT
ACAACAATATTGTTGTTATTATCTTTACCAGTGTTAGCTGGTGCAATTACAATGTTATTAACAGATAGAAAT
TTTAATACAACATTCTTTG
>Lemnalia_sp_Coel_40938
ATGAACAAATATATTACACGTTGGCTATTTTCTACTAATCATAAGGATATAGGTACTTTATAC---------
---------------------------------AGTATGTTAATACGACTAGAACTGTCAGCTCCAGGTAGT
ATGTTAGGAGATGATCATCTCTATAATGTGATTGTAACATCACATGCTTTATTAATGATTTTCTTTCTTGTA
ATGCCAGTTATGATTGGAGGATTCGGAAATTGGTTTGTGCCAATTATGATTGGTGCCCCCGATATGGCCTTT
CCTAGATTAAACAATATAAGTTTCTGGTTACTACCACCTTCTCTAATATTATTAGTTGGTTCAATGTTTGTG
GAACAAGGAGCAGGTACAGGCTGGACCATTTATCCCCCACTATCAAGCATTCAAGCCCATTCAGGGGGAGCA
GTGGATATGGCTATATTTAGTTTACATCTAGCTGGTATATCTTCTATTTTAAGTTCAATAAACTTTATAACA
ACTATAGTTAATATGAGGGTTCCTGGGATGAGTATGCATAGATTACCTCTATTTGTATGGTCTGTGTTAATT
ACAACAATATTGTTGTTATTATCTTTACCAGTGTTAGCTGGTGCAATTACAATGTTATTAACAGATAGAAAT
TTTAATACAACATTCTTTG
>Acrophytum_claviger_SAF053
ATGAACAAATATCTTACACGTTGGCTATTTTCTACTAATCATAAGGATATAGGTACTTTATAC---------
---------------------------------AGTATGTTAATACGGCTAGAACTGTCAGCCCCAGGTAGT
ATGTTAGGAGATGATCATCTATATAATGTAATTGTAACATCACATGCTTTATTAATGATTTTCTTCCTGGTA
ATGCCAGTAATGATCGGGGGATTCGGAAATTGGTTTGTGCCAATTATGATTGGTGCGCCCGATATGGCCTTT
CCTAGATTAAACAATATCAGTTTCTGGTTATTGCCACCTTCTCTAATACTATTGGTTGGTTCTATGTTTGTG
GAACAGGGGGCAGGTACAGGCTGGACTGTTTATCCCCCGCTGTCAAGCATTCAAGCCCACTCGGGGGGAGCA
GTGGATATGGCTATATTTAGTTTACATCTAGCTGGTATATCTTCCATTTTAAGTTCTATCAATTTTATAACT
ACTATAATTAACATGAGGGTTCCTGGTATGAGTATGCACAGATTACCCCTATTTGTATGGTCTGTATTAATT
ACTACAATACTGTTATTATTATCTTTACCAGTGTTAGCTGGTGCAATTACGATGTTATTGACAGATAGAAAT
TTTAATACAACATTCTTTG
>Scleronephthya_sp_Coel_41038
ATGAACAAATATCTTACACGTTGGCTATTTTCTACTAATCATAAGGATATAGGTACTTTATAT---------
---------------------------------AGTATGTTAATACGGCTAGAACTGTCCGCCCCAGGTAGT
ATGTTAGGAGATGATCATCTATATAATGTGATTGTAACATCACATGCTTTATTAATGATTTTCTTCCTGGTG
ATGCCAGTAATGATAGGGGGATTCGGAAATTGGTTTGTACCAATTATGATTGGTGCGCCCGATATGGCCTTT
CCTAGATTAAACAATATCAGTTTCTGGTTATTGCCGCCCTCTCTAATACTATTGGTTGGGTCTATGTTTGTG
GAACAAGGGGCAGGCACAGGCTGGACCGTTTATCCCCCACTATCAAGCATTCAAGCCCATTCAGGGGGAGCA
GTGGATATGGCTATATTTAGTTTACATCTAGCTGGTGTATCTTCCATTTTAAGTTCTATTAACTTTATAACT
ACTATAATTAACATGAGGGTTCCTGGTATGAGTATGCATAGATTACCCTTATTTGTATGGTCTGTATTAGTT
ACTACAATATTATTATTATTATCTTTACCAGTGTTAGCTGGTGCAATTACAATGTTATTAACAGATAGAAAT
TTTAATACAACATTCTTTG
>Scleronephthya_gracillimum_GU047879
ATGAACAAATATCTTACACGTTGGCTATTTTCTACTAATCATAAGGATATAGGTACTTTATAT---------
---------------------------------AGTATGTTAATACGGCTAGAACTGTCCGCCCCAGGTAGT
ATGTTAGGAGATGATCATCTATATAATGTGATTGTAACATCACATGCTTTATTAATGATTTTCTTCCTGGTA
ATGCCAGTAATGATAGGGGGATTCGGAAATTGGTTTGTACCAATTATGATTGGTGCGCCCGATATGGCCTTT
CCTAGATTAAACAATATCAGTTTCTGGTTATTGCCGCCCTCTCTAATACTATTGGTTGGGTCTATGTTTGTG
GAACAAGGGGCAGGCACAGGCTGGACCGTTTATCCCCCACTATCAAGCATTCAAGCCCATTCAGGGGGAGCA
GTGGATATGGCTATATTTAGTTTACATCTAGCTGGTGTATCTTCCATTTTAAGTTCTATTAACTTTATAACT
ACTATAATTAACATGAGGGTTCCTGGTATGAGTATGCATAGATTGCCCTTATTTGTATGGTCTGTATTAGTT
ACTACAATATTATTATTATTATCTTTACCAGTGTTAGCTGGTGCAATTACAATGTTATTAACAGATAGAAAT
TTTAATACAACATTCTTTG
>Scleronephthya_sp_Coel_41040
ATGAACAAATATCTTACACGTTGGCTATTTTCTACTAATCATAAGGATATAGGTACTTTATAT---------
---------------------------------AGTATGTTAATACGGCTAGAACTGTCCGCCCCAGGTAGT
ATGTTAGGAGATGATCATCTATATAATGTGATTGTAACATCACATGCTTTATTAATGATTTTCTTCCTGGTT
ATGCCAGTAATGATAGGGGGATTCGGAAATTGGTTTGTACCAATTATGATTGGTGCGCCCGATATGGCCTTT
CCTAGATTAAACAATATCAGTTTCTGGTTATTGCCGCCCTCTCTAATACTATTGGTTGGGTCTATGTTTGTG
GAACAAGGGGCAGGCACAGGCTGGACCGTTTATCCCCCACTATCAAGCATTCAAGCCCATTCAGGGGGAGCA
GTGGATATGGCTATATTTAGTTTACATCTAGCTGGTGTATCTTCCATTTTAAGTTCTATTAACTTTATAACT
ACTATAATTAACATGAGGGTTCCTGGTATGAGTATGCATAGATTACCCTTATTTGTATGGTCTGTATTAGTT
ACTACAATATTATTATTATTATCTTTACCAGTGTTAGCTGGTGCAATTACAATGTTATTAACAGATAGAAAT
TTTAATACAACATTCTTTG
>Scleronephthya_sp_Coel_41039
ATGAACAAATATCTTACACGTTGGCTATTTTCTACTAATCATAAGGATATAGGTACTTTATAT---------
---------------------------------AGTATGTTAATACGGCTAGAACTGTCCGCCCCAGGTAGT
ATGTTAGGAGATGATCATCTATATAATGTGATTGTAACATCACATGCTTTATTAATGATTTTCTTCCTGGTT
ATGCCAGTAATGATAGGGGGATTCGGAAATTGGTTTGTACCAATTATGATTGGTGCGCCCGATATGGCCTTT
CCTAGATTAAACAATATCAGTTTCTGGTTATTGCCGCCCTCTCTAATACTATTGGTTGGGTCTATGTTTGTG
GAACAAGGGGCAGGCACAGGCTGGACCGTTTATCCCCCACTATCAAGCATTCAAGCCCATTCAGGGGGAGCA
GTGGATATGGCTATATTTAGTTTACATCTAGCTGGTGTATCTTCCATTTTAAGTTCTATTAACTTTATAACT
ACTATAATTAACATGAGGGTTCCTGGTATGAGTATGCATAGATTACCCTTATTTGTATGGTCTGTATTAGTT
ACTACAATATTATTATTATTATCTTTACCAGTGTTAGCTGGTGCAATTACAATGTTATTAACAGATAGAAAT
TTTAATACAACATTCTTTG
>Scleronephthya_corymbosa_CO34159
ATGAACAAATATCTTACACGTTGGCTATTTTCTACTAATCATAAGGATATAGGTACTTTATAT---------
---------------------------------AGTATGTTAATACGGCTAGAACTGTCCGCCCCAGGTAGT
ATGTTAGGAGATGATCATCTATATAATGTGATTGTAACATCACATGCTTTATTAATGATTTTCTTCCTGGTA
ATGCCAGTAATGATAGGGGGATTCGGAAATTGGTTTGTACCAATTATGATTGGTGCGCCCGATATGGCCTTT
CCTAGATTAAACAATATCAGTTTCTGGTTATTGCCGCCCTCTCTAATACTATTGGTTGGGTCTATGTTTGTG
GAACAAGGGGCAGGCACAGGCTGGACCGTTTATCCCCCACTATCAAGCATTCAAGCCCATTCAGGGGGAGCA
GTGGATATGGCTATATTTAGTTTACATCTAGCTGGTGTATCTTCCATTTTAAGTTCTATTAACTTTATAACT
ACTATAATTAACATGAGGGTTCCTGGTATGAGTATGCATAGATTACCCTTATTTGTATGGTCTGTATTAGTT
ACTACAATATTATTATTATTATCTTTACCAGTGTTAGCTGGTGCAATTACAATGTTATTAACAGATAGAAAT
TTTAATACAACATTCTTTG
>Dendronephthya_mutabilis_SAF305
ATGAACAAATATCTTACACGTTGGCTATTTTCTACTAATCATAAGGATATAGGTACTTTATAT---------
---------------------------------AGTATGTTAATACGCCTAGAACTGTCCGCCCCAGGTAGT
ATGTTAGGAGATGATCATTTATATAATGTGATTGTAACATCACATGCTTTATTAATGATTTTCTTCCTGGTA
ATGCCAGTAATGATAGGGGGATTCGGAAATTGGTTTGTGCCAATTATGATTGGTGCGCCCGATATGGCCTTT
CCTAGATTAAACAATATCAGTTTTTGGTTATTACCGCCTTCTCTAATACTATTGGTTGGGTCTATGTTTGTG
GAACAGGGGGCAGGGACAGGCTGGACCGTTTATCCCCCACTATCAAGCATTCAAGCCCATTCAGGGGGAGCA
GTGGATATGGCCATATTTAGTTTACATCTAGCTGGTATCTCTTCCATTTTAAGTTCTATTAACTTTATAACT
ACTATAATTAACATGAGGGTTCCTGGTATGAGTATGCATAGATTGCCCCTATTTGTATGGTCGGTATTAATT
ACTACAATATTGTTATTATTATCTCTACCAGTGTTAGCTGGTGCAATTACAATGTTATTAACAGATAGAAAT
TTTAATACAACATTCTTTG
>Dendronephthya_sp_Coel_40907
ATGAACAAATATCTTACACGTTGGCTATTTTCTACTAATCATAAGGATATAGGTACTTTATAT---------
---------------------------------AGTATGTTAATACGCCTAGAACTGTCCGCCCCAGGTAGT
ATGTTAGGAGATGATCATCTATATAATGTGATTGTAACATCACATGCTTTATTAATGATTTTCTTCCTGGTA
ATGCCAGTAATGATAGGGGGATTCGGAAATTGGTTTGTGCCAATTATGATTGGTGCGCCCGATATGGCCTTT
CCTAGATTAAACAATATCAGTTTTTGGTTATTACCGCCTTCTCTAATACTATTGGTTGGGTCTATGTTTGTG
GAACAGGGGGCAGGGACAGGCTGGACCGTTTATCCCCCACTATCAAGCATTCAAGCCCATTCAGGGGGAGCA
GTGGATATGGCTATATTTAGTTTACATCTAGCTGGTATCTCTTCCATTTTAAGTTCTATTAACTTTATAACT
ACTATAATTAACATGAGGGTTCCTGGTATGAGTATGCATAGATTGCCCCTATTTGTATGGTCTGTATTAATT
ACTACAATATTGTTATTATTATCTCTACCAGTGTTAGCTGGTGCAATTACAATGTTATTAACAGATAGAAAT
TTTAATACAACATTCTTTG
>Dendronephthya_sp_Coel_40915
ATGAACAAATATCTTACACGTTGGCTATTTTCTACTAATCATAAGGATATAGGTACTTTATATTTACTATTT
GGTGCTTTTTCTGGGATGGCGGGGACAGCTTCAAGTATGTTAATACGCCTAGAACTGTCCGCCCCAGGTAGT
ATGTTAGGAGATGATCATCTATATAATGTGATTGTAACATCACATGCTTTATTAATGATTTTCTTCCTGGTA
ATGCCAGTAATGATAGGGGGATTCGGAAATTGGTTTGTGCCAATTATGATTGGTGCGCCCGATATGGCCTTT
CCTAGATTAAACAATATCAGTTTTTGGTTATTACCGCCTTCTCTAATACTATTGGTTGGGTCTATGTTTGTG
GAACAGGGGGCAGGGACAGGCTGGACCGTTTATCCCCCACTATCAAGCATTCAAGCCCATTCAGGGGGAGCA
GTGGATATGGCTATATTTAGTTTACATCTAGCTGGTATCTCTTCCATTTTAAGTTCTATTAACTTTATAACT
ACTATAATTAACATGAGGGTTCCTGGTATGAGTATGCATAGATTGCCCCTATTTGTATGGTCTGTATTAATT
ACTACAATATTGTTATTATTATCTCTACCAGTGTTAGCTGGTGCAATTACAATGTTATTAACAGATAGAAAT
TTTAATACAACATTCTTTG
>Dendronephthya_sp_Coel_40914
ATGAACAAATATCTTACACGTTGGCTATTTTCTACTAATCATAAGGATATAGGTACTTTATAT---------
---------------------------------AGTATGTTAATACGCCTAGAACTGTCCGCCCCAGGTAGT
ATGTTAGGAGATGATCATCTATATAATGTGATTGTAACATCACATGCTTTATTAATGATTTTCTTCCTGGTA
ATGCCAGTAATGATAGGGGGATTCGGAAATTGGTTTGTGCCAATTATGATTGGTGCGCCCGATATGGCCTTT
CCTAGATTAAACAATATCAGTTTTTGGTTATTACCGCCTTCTCTAATACTATTGGTTGGGTCTATGTTTGTG
GAACAGGGGGCAGGGACAGGCTGGACCGTTTATCCCCCACTATCAAGCATTCAAGCCCATTCAGGGGGAGCA
GTGGATATGGCTATATTTAGTTTACATCTAGCTGGTATCTCTTCCATTTTAAGTTCTATTAACTTTATAACT
ACTATAATTAACATGAGGGTTCCTGGTATGAGTATGCATAGATTGCCCCTATTTGTATGGTCTGTATTAATT
ACTACAATATTGTTATTATTATCTCTACCAGTGTTAGCTGGTGCAATTACAATGTTATTAACAGATAGAAAT
TTTAATACAACATTCTTTG
>Dendronephthya_sinaiensis_CO34163
ATGAACAAATATCTTACACGTTGGCTATTTTCTACTAATCATAAGGATATAGGTACTTTATAT---------
---------------------------------AGTATGTTAATACGCCTAGAACTGTCCGCCCCAGGTAGT
ATGTTAGGAGATGATCATCTATATAATGTGATTGTAACATCACATGCTTTATTAATGATTTTCTTCCTGGTA
ATGCCAGTAATGATAGGGGGATTCGGAAATTGGTTTGTGCCAATTATGATTGGTGCGCCCGATATGGCCTTT
CCTAGATTAAACAATATCAGTTTTTGGTTATTACCGCCTTCTCTAATACTATTGGTTGGGTCTATGTTTGTG
GAACAGGGGGCAGGGACAGGCTGGACCGTTTATCCCCCACTATCAAGCATTCAAGCCCATTCAGGGGGAGCA
GTGGATATGGCTATATTTAGTTTACATCTAGCTGGTATCTCTTCCATTTTAAGTTCTATTAACTTTATAACT
ACTATAATTAACATGAGGGTTCCTGGTATGAGTATGCATAGATTGCCCCTATTTGTATGGTCTGTATTAATT
ACTACAATATTGTTATTATTATCTCTACCAGTGTTAGCTGGTGCAATTACAATGTTATTAACAGATAGAAAT
TTTAATACAACATTCTTTG
>Dendronephthya_putteri_HQ694726
ATGAACAAATATCTTACACGTTGGCTATTTTCTACTAATCATAAGGATATAGGTACTTTATAT---------
---------------------------------AGTATGTTAATACGCCTAGAACTGTCCGCCCCAGGTAGT
ATGTTAGGAGATGATCATCTATATAATGTGATTGTGACATCACATGCTTTATTAATGATTTTCTTCCTGGTA
ATGCCAGTAATGATAGGGGGATTCGGAAATTGGTTTGTGCCAATTATGATTGGTGCGCCCGATATGGCCTTT
CCTAGATTAAACAATATCAGTTTTTGGTTATTACCGCCTTCTCTAATACTATTGGTTGGGTCTATGTTTGTG
GAACAGGGGGCAGGGACAGGCTGGACCGTTTATCCCCCACTATCAAGCATTCAAGCCCATTCAGGGGGAGCA
GTGGATATGGCTATATTTAGTTTACATCTAGCTGGTGTATCTTCCATTTTAAGTTCTATTAACTTTATAACT
ACTATAATTAACATGAGGGTTCCTGGTATGAGTATGCATAGATTGCCCCTATTTGTCTGGTCTGTATTAATT
ACTACAATATTGTTATTATTATCTCTACCAGTGTTAGCTGGTGCAATTACAATGTTATTAACAGATAGAAAT
TTTAATACAACATTCTTTG
>Dendronephthya_putteri_JQ886185
ATGAACAAATATCTTACACGTTGGCTATTTTCTACTAATCATAAGGATATAGGTACTTTATAT---------
---------------------------------AGTATGTTAATACGCCTAGAACTGTCCGCCCCAGGTAGT
ATGTTAGGAGATGATCATCTATATAATGTGATTGTGACATCACATGCTTTATTAATGATTTTCTTCCTGGTA
ATGCCAGTAATGATAGGGGGATTCGGAAATTGGTTTGTGCCAATTATGATTGGTGCGCCCGATATGGCCTTT
CCTAGATTAAACAATATCAGTTTTTGGTTATTACCGCCTTCTCTAATACTATTGGTTGGGTCTATGTTTGTG
GAACAGGGGGCAGGGACAGGCTGGACCGTTTATCCCCCACTATCAAGCATTCAAGCCCATTCAGGGGGAGCA
GTGGATATGGCTATATTTAGTTTACATCTAGCTGGTGTATCTTCCATTTTAAGTTCTATTAACTTTATAACT
ACTATAATTAACATGAGGGTTCCTGGTATGAGTATGCATAGATTGCCCCTATTTGTCTGGTCTGTATTAATT
ACTACAATATTGTTATTATTATCTCTACCAGTGTTAGCTGGTGCAATTACAATGTTATTAACAGATAGAAAT
TTTAATACAACATTCTTTG
>Dendronephthya_suensoni_JQ290079
ATGAACAAATATCTTACACGTTGGCTATTTTCTACTAATCATAAGGATATAGGTACTTTATAT---------
---------------------------------AGTATGTTAATACGCCTAGAACTGTCCGCCCCAGGTAGT
ATGTTAGGAGATGATCATCTATATAATGTGATTGTGACATCACATGCTTTATTAATGATTTTCTTCCTGGTA
ATGCCAGTAATGATAGGGGGATTCGGAAATTGGTTTGTGCCAATTATGATTGGTGCGCCCGATATGGCCTTT
CCTAGATTAAACAATATCAGTTTTTGGTTATTACCGCCTTCTCTAATACTATTGGTTGGGTCTATGTTTGTG
GAACAGGGGGCAGGGACAGGCTGGACCGTTTATCCCCCACTATCAAGCATTCAAGCCCATTCAGGGGGAGCA
GTGGATATGGCTATATTTAGTTTACATCTAGCTGGTGTATCTTCCATTTTAAGTTCTATTAACTTTATAACT
ACTATAATTAACATGAGGGTTCCTGGTATGAGTATGCATAGATTGCCCCTATTTGTCTGGTCTGTATTAATT
ACTACAATATTGTTATTATTATCTCTACCAGTGTTAGCTGGTGCAATTACAATGTTATTAACAGATAGAAAT
TTTAATACAACATTCTTTG
>Dendronephthya_gigantea_FJ372991
ATGAACAAATATCTTACACGTTGGCTATTTTCTACTAATCATAAGGATATAGGTACTTTATAT---------
---------------------------------AGTATGTTAATACGCCTAGAACTGTCCGCCCCAGGTAGT
ATGTTAGGAGATGATCATCTATATAATGTGATTGTGACATCACATGCTTTATTAATGATTTTCTTCCTGGTA
ATGCCAGTAATGATAGGGGGATTCGGAAATTGGTTTGTGCCAATTATGATTGGTGCGCCCGATATGGCCTTT
CCTAGATTAAACAATATCAGTTTTTGGTTATTACCGCCTTCTCTAATACTATTGGTTGGGTCTATGTTTGTG
GAACAGGGGGCAGGGACAGGCTGGACCGTTTATCCCCCACTATCAAGCATTCAAGCCCATTCAGGGGGAGCA
GTGGATATGGCTATATTTAGTTTACATCTAGCTGGTGTATCTTCCATTTTAAGTTCTATTAACTTTATAACT
ACTATAATTAACATGAGGGTTCCTGGTATGAGTATGCATAGATTGCCCCTATTTGTCTGGTCTGTATTAATT
ACTACAATATTGTTATTATTATCTCTACCAGTGTTAGCTGGTGCAATTACAATGTTATTAACAGATAGAAAT
TTTAATACAACATTCTTTG
>Dendronephthya_cf_Coel_40910
ATGAACAAATATCTTACACGTTGGCTATTTTCTACTAATCATAAGGATATAGGTACTTTATAT---------
---------------------------------AGTATGTTAATACGCCTAGAACTGTCCGCCCCAGGTAGT
ATGTTAGGAGATGATCATCTATATAATGTGATTGTGACATCACATGCTTTATTAATGATTTTCTTCCTGGTA
ATGCCAGTAATGATAGGGGGATTCGGAAATTGGTTTGTGCCAATTATGATTGGTGCGCCCGATATGGCCTTT
CCTAGATTAAACAATATCAGTTTTTGGTTATTACCGCCTTCTCTAATACTATTGGTTGGGTCTATGTTTGTG
GAACAGGGGGCAGGGACAGGCTGGACCGTTTATCCCCCACTATCAAGCATTCAAGCCCATTCAGGGGGAGCA
GTGGATATGGCTATATTTAGTTTACATCTAGCTGGTGTATCTTCCATTTTAAGTTCTATTAACTTTATAACT
ACTATAATTAACATGAGGGTTCCTGGTATGAGTATGCATAGATTGCCCCTATTTGTCTGGTCTGTATTAATT
ACTACAATATTGTTATTATTATCTCTACCAGTGTTAGCTGGTGCAATTACAATGTTATTAACAGATAGAAAT
TTTAATACAACATTCTTTG
>Dendronephthya_klunzingeri_CO34109
ATGAACAAATATCTTACACGTTGGCTATTTTCTACTAATCATAAGGATATAGGTACTTTATAT---------
---------------------------------AGTATGTTAATACGCCTAGAACTGTCCGCCCCAGGTAGT
ATGTTAGGAGATGATCATCTATATAATGTGATTGTGACATCACATGCTTTATTAATGATTTTCTTCCTGGTA
ATGCCAGTAATGATAGGGGGATTCGGAAATTGGTTTGTGCCAATTATGATTGGTGCGCCCGATATGGCCTTT
CCTAGATTAAACAATATCAGTTTTTGGTTATTACCGCCTTCTCTAATACTATTGGTTGGGTCTATGTTTGTG
GAACAGGGGGCAGGGACAGGCTGGACCGTTTATCCCCCACTATCAAGCATTCAAGCCCATTCAGGGGGAGCA
GTGGATATGGCTATATTTAGTTTACATCTAGCTGGTGTATCTTCCATTTTAAGTTCTATTAACTTTATAACT
ACTATAATTAACATGAGGGTTCCTGGTATGAGTATGCATAGATTGCCCCTATTTGTCTGGTCTGTATTAATT
ACTACAATATTGTTATTATTATCTCTACCAGTGTTAGCTGGTGCAATTACAATGTTATTAACAGATAGAAAT
TTTAATACAACATTCTTTG
>Dendronephthya_formosa_CO34179
ATGAACAAATATCTTACACGTTGGCTATTTTCTACTAATCATAAGGATATAGGTACTTTATAT---------
---------------------------------AGTATGTTAATACGCCTAGAACTGTCCGCCCCAGGTAGT
ATGTTAGGAGATGATCATCTATATAATGTGATTGTGACATCACATGCTTTATTAATGATTTTCTTCCTGGTA
ATGCCAGTAATGATAGGGGGATTCGGAAATTGGTTTGTGCCAATTATGATTGGTGCGCCCGATATGGCCTTT
CCTAGATTAAACAATATCAGTTTTTGGTTATTACCGCCTTCTCTAATACTATTGGTTGGGTCTATGTTTGTG
GAACAGGGGGCAGGGACAGGCTGGACCGTTTATCCCCCACTATCAAGCATTCAAGCCCATTCAGGGGGAGCA
GTGGATATGGCTATATTTAGTTTACATCTAGCTGGTGTATCTTCCATTTTAAGTTCTATTAACTTTATAACT
ACTATAATTAACATGAGGGTTCCTGGTATGAGTATGCATAGATTGCCCCTATTTGTCTGGTCTGTATTAATT
ACTACAATATTGTTATTATTATCTCTACCAGTGTTAGCTGGTGCAATTACAATGTTATTAACAGATAGAAAT
TTTAATACAACATTCTTTG
>Dendronephthya_sp_CO34227
ATGAACAAATATCTTACACGTTGGCTATTTTCTACTAATCATAAGGATATAGGTACTTTATAT---------
---------------------------------AGTATGTTAATACGCCTAGAACTGTCCGCCCCAGGTAGT
ATGTTAGGAGATGATCATCTATATAATGTGATTGTGACATCACATGCTTTATTAATGATTTTCTTCCTGGTA
ATGCCAGTAATGATAGGGGGATTCGGAAATTGGTTTGTGCCAATTATGATTGGTGCGCCCGATATGGCCTTT
CCTAGATTAAACAATATCAGTTTTTGGTTATTACCGCCTTCTCTAATACTATTGGTTGGGTCTATGTTTGTG
GAACAGGGGGCAGGGACAGGCTGGACCGTTTATCCCCCACTATCAAGCATTCAAGCCCATTCAGGGGGAGCA
GTGGATATGGCTATATTTAGTTTACATCTAGCTGGTGTATCTTCCATTTTAAGTTCTATTAACTTTATAACT
ACTATAATTAACATGAGGGTCCCTGGTATGAGTATGCATAGATTGCCCCTATTTGTCTGGTCTGTATTAATT
ACTACAATATTGTTATTATTATCTCTACCAGTGTTAGCTGGTGCAATTACAATGTTATTAACAGATAGAAAT
TTTAATACAACATTCTTTG
>Dendronephthya_cf_Coel_40913
ATGAACAAATATCTTACACGTTGGCTATTTTCTACTAATCATAAGGATATAGGTACTTTATAT---------
---------------------------------AGTATGTTAATACGCCTAGAACTGTCCGCCCCAGGTAGT
ATGTTAGGAGATGATCATCTATATAATGTGATTGTGACATCACATGCTTTATTAATGATTTTCTTCCTGGTA
ATGCCAGTAATGATAGGGGGATTCGGAAATTGGTTTGTGCCAATTATGATTGGTGCGCCCGATATGGCCTTT
CCTAGATTAAACAATATCAGTTTTTGGTTATTACCGCCTTCTCTAATACTATTGGTTGGGTCTATGTTTGTG
GAACAGGGGGCAGGGACAGGCTGGACCGTTTATCCCCCACTATCAAGCATTCAAGCCCATTCAGGGGGAGCA
GTGGATATGGCTATATTTAGTTTACATCTAGCTGGTGTATCTTCCATTTTAAGTTCTATTAACTTTATAACT
ACTATAATTAACATGAGGGTTCCTGGTATGAGTATGCATAGATTGCCCCTATTTGTCTGGTCTGTATTAATT
ACCACAATATTGTTATTATTATCTCTACCAGTGTTAGCTGGTGCAATTACAATGTTATTAACAGATAGAAAT
TTTAATACAACATTCTTTG
>Dendronephthya_cf_Coel_40912
ATGAACAAATATCTTACACGTTGGCTATTTTCTACTAATCATAAGGATATAGGTACTTTATAT---------
---------------------------------AGTATGTTAATACGCCTAGAACTGTCCGCCCCAGGTAGT
ATGTTAGGAGATGATCATCTATATAATGTGATTGTGACATCACATGCTTTATTAATGATTTTCTTCCTGGTA
ATGCCAGTAATGATAGGGGGATTCGGAAATTGGTTTGTGCCAATTATGATTGGTGCGCCCGATATGGCCTTT
CCTAGATTAAACAATATCAGTTTTTGGTTATTACCGCCTTCTCTAATACTATTGGTTGGGTCTATGTTTGTG
GAACAGGGGGCAGGGACAGGCTGGACCGTTTATCCCCCACTATCAAGCATTCAAGCCCATTCAGGGGGAGCA
GTGGATATGGCTATATTTAGTTTACATCTAGCTGGTGTATCTTCCATTTTAAGTTCTATTAACTTTATAACT
ACTATAATTAACATGAGGGTTCCTGGTATGAGTATGCATAGATTGCCCCTATTTGTCTGGTCTGTATTAATT
ACTACAATATTGTTATTATTATCTCTACCAGTGTTAGCTGGTGCAATTACAATGTTATTAACAGATAGAAAT
TTTAATACAACATTCTTTG
>Dendronephthya_hemprich_CO34167
ATGAACAAATATCTTACACGTTGGCTATTTTCTACTAATCATAAGGATATAGGTACTTTATAT---------
---------------------------------AGTATGTTAATACGCCTAGAACTGTCCGCCCCAGGTAGT
ATGTTAGGAGATGATCATCTATATAATGTGATTGTGACATCACATGCTTTATTAATGATTTTCTTCCTGGTA
ATGCCAGTAATGATAGGGGGATTCGGAAATTGGTTTGTGCCAATTATGATTGGTGCGCCCGATATGGCCTTT
CCTAGATTAAACAATATCAGTTTTTGGTTATTACCGCCTTCTCTAATACTATTGGTTGGGTCTATGTTTGTG
GAACAGGGGGCAGGGACAGGCTGGACCGTTTATCCCCCACTATCAAGCATTCAAGCCCATTCAGGGGGAGCA
GTGGATATGGCTATATTTAGTTTACATCTAGCTGGTGTATCTTCCATTTTAAGTTCTATTAACTTTATAACT
ACTATAATTAACATGAGGGTTCCTGGTATGAGTATGCATAGATTGCCCCTATTTGTCTGGTCTGTATTAATT
ACTACAATATTGTTATTATTATCTCTACCAGTGTTAGCTGGTGCAATTACAATGTTATTAACAGATAGAAAT
TTTAATACAACATTCTTTG
>Dendronephthya_cf_Coel_40911
ATGAACAAATATCTTACACGTTGGCTATTTTCTACTAATCATAAGGATATAGGTACTTTATAT---------
---------------------------------AGTATGTTAATACGCCTAGAACTGTCCGCCCCAGGTAGT
ATGTTAGGAGATGATCATCTATATAATGTGATTGTGACATCACATGCTTTATTAATGATTTTCTTCCTGGTA
ATGCCAGTAATGATAGGGGGATTCGGAAATTGGTTTGTGCCAATTATGATTGGTGCGCCCGATATGGCCTTT
CCTAGATTAAACAATATCAGTTTTTGGTTATTACCGCCTTCTCTAATACTATTGGTTGGGTCTATGTTTGTG
GAACAGGGGGCAGGGACAGGCTGGACCGTTTATCCCCCACTATCAAGCATTCAAGCCCATTCAGGGGGAGCA
GTGGATATGGCTATATTTAGTTTACATCTAGCTGGTGTATCTTCCATTTTAAGTTCTATTAACTTTATAACT
ACTATAATTAACATGAGGGTTCCTGGTATGAGTATGCATAGATTGCCCCTATTTGTCTGGTCTGTATTAATT
ACTACAATATTGTTATTATTATCTCTACCAGTGTTAGCTGGTGCAATTACAATGTTATTAACAGATAGAAAT
TTTAATACAACATTCTTTG
>Dendronephthya_sp_Coel_40908
ATGAACAAATATCTTACACGTTGGCTATTTTCTACTAATCATAAGGATATAGGTACTTTATAT---------
---------------------------------AGTATGTTAATACGCCTAGAACTGTCCGCCCCAGGTAGT
ATGTTAGGAGATGATCATCTATATAATGTGATTGTGACATCACATGCTTTATTAATGATTTTCTTCCTGGTA
ATGCCAGTAATGATAGGGGGATTCGGAAATTGGTTTGTGCCAATTATGATTGGTGCGCCCGATATGGCCTTT
CCTAGATTAAACAATATCAGTTTTTGGTTATTACCGCCTTCTCTAATACTATTGGTTGGGTCTATGTTTGTG
GAACAGGGGGCAGGGACAGGCTGGACCGTTTATCCCCCACTATCAAGCATTCAAGCCCATTCAGGGGGAGCA
GTGGATATGGCTATATTTAGTTTACATCTAGCTGGTGTATCTTCCATTTTAAGTTCTATTAACTTTATAACT
ACTATAATTAACATGAGGGTTCCTGGTATGAGTATGCATAGATTGCCCCTATTTGTCTGGTCTGTATTAATT
ACTACAATATTGTTATTATTATCTCTACCAGTGTTAGCTGGTGCAATTACAATGTTATTAACAGATAGAAAT
TTTAATACAACATTCTTTG
>Dendronephthya_mollis_HQ694725
ATGAACAAATATCTTACACGTTGGCTATTTTCTACTAATCATAAGGATATAGGTACTTTATAT---------
---------------------------------AGTATGTTAATACGCCTAGAACTGTCCGCCCCAGGTAGT
ATGTTAGGAGATGATCATCTATATAATGTGATTGTGACATCACATGCTTTATTAATGATTTTCTTCCTGGTA
ATGCCAGTAATGATAGGGGGATTCGGAAATTGGTTTGTGCCAATTATGATTGGTGCGCCCGATATGGCCTTT
CCTAGATTAAACAATATCAGTTTTTGGTTATTACCGCCTTCTCTAATACTATTGGTTGGGTCTATGTTTGTG
GAACAGGGGGCAGGGACAGGCTGGACCGTTTATCCCCCACTATCAAGCATTCAAGCCCATTCAGGGGGAGCA
GTGGATATGGCTATATTTAGTTTACATCTAGCTGGTGTATCTTCCATTTTAAGTTCTATTAACTTTATAACT
ACTATAATTAACATGAGGGTTCCTGGTATGAGTATGCATAGATTGCCCCTATTTGTCTGGTCTGTATTAATT
ACTACAATATTGTTATTATTATCTCTACCAGTGTTAGCTGGTGCAATTACAATGTTATTAACAGATAGAAAT
TTTAATACAACATTCTTTG
>Dendronephthya_castanea_GU047877
ATGAACAAATATCTTACACGTTGGCTATTTTCTACTAATCATAAGGATATAGGTACTTTATAT---------
---------------------------------AGTATGTTAATACGCCTAGAACTGTCCGCCCCAGGTAGT
ATGTTAGGAGATGATCATCTATATAATGTGATTGTGACATCACATGCTTTATTAATGATTTTCTTCCTGGTA
ATGCCAGTAATGATAGGGGGATTCGGAAATTGGTTTGTGCCAATTATGATTGGTGCGCCCGATATGGCCTTT
CCTAGATTAAACAATATCAGTTTTTGGTTATTACCGCCTTCTCTAATACTATTGGTTGGGTCTATGTTTGTG
GAACAGGGGGCAGGGACAGGCTGGACCGTTTATCCCCCACTATCAAGCATTCAAGCCCATTCAGGGGGAGCA
GTGGATATGGCTATATTTAGTTTACATCTAGCTGGTGTATCTTCCATTTTAAGTTCTATTAACTTTATAACT
ACTATAATTAACATGAGGGTTCCTGGTATGAGTATGCATAGATTGCCCCTATTTGTCTGGTCTGTATTAATT
ACTACAATATTGTTATTATTATCTCTACCAGTGTTAGCTGGTGCAATTACAATGTTATTAACAGATAGAAAT
TTTAATACAACATTCTTTG
>Dendronephthya_suensoni_GU047878
ATGAACAAATATCTTACACGTTGGCTATTTTCTACTAATCATAAGGATATAGGTACTTTATAT---------
---------------------------------AGTATGTTAATACGCCTAGAACTGTCCGCCCCAGGTAGT
ATGTTAGGAGATGATCATCTATATAATGTGATTGTGACATCACATGCTTTATTAATGATTTTCTTCCTGGTA
ATGCCAGTAATGATTGGAGGATTCGGAAATTGGTTTGTGCCAATTATGATTGGTGCGCCCGATATGGCCTTT
CCTAGATTAAACAATATCAGTTTTTGGTTATTACCGCCTTCTCTAATACTATTGGTTGGGTCTATGTTTGTG
GAACAGGGGGCAGGGACAGGCTGGACCGTTTATCCCCCACTATCAAGCATTCAAGCCCATTCAGGGGGAGCA
GTGGATATGGCTATATTTAGTTTACATCTAGCTGGTGTATCTTCCATTTTAAGTTCTATTAACTTTATAACT
ACTATAATTAACATGAGGGTTCCTGGTATGAGTATGCATAGATTGCCCCTATTTGTCTGGTCTGTATTAATT
ACTACAATATTGTTATTATTATCTCTACCAGTGTTAGCTGGTGCAATTACAATGTTATTAACAGATAGAAAT
TTTAATACAACATTCTTTG
>Dendronephthya_sp_Coel_40909
ATGAACAAATATCTTACACGTTGGCTATTTTCTACTAATCATAAGGATATAGGTACTTTATAT---------
---------------------------------AGTATGTTAATACGCCTAGAACTGTCCGCCCCAGGTAGT
ATGTTAGGAGATGATCATCTATATAATGTGATTGTAACATCACATGCTTTATTAATGATTTTCTTCCTGGTA
ATGCCAGTAATGATAGGGGGATTCGGAAATTGGTTTGTGCCAATTATGATTGGTGCGCCCGATATGGCCTTT
CCTAGATTAAACAATATCAGTTTTTGGTTATTACCGCCTTCTCTAATACTATTGGTTGGGTCTATGTTTGTG
GAACAGGGGGCAGGAACAGGCTGGACCATTTATCCCCCACTATCAAGCATTCAAGCCCATTCAGGGGGAGCA
GTGGATATGGCTATATTTAGTTTACATCTAGCTGGTGTATCTTCCATTTTAAGTTCTATTAACTTTATAACT
ACTATAATTAACATGAGGGTTCCTGGTATGAGTATGCATAGATTGCCCCTATTTGTGTGGTCAGTATTAATT
ACTACAATATTGCTATTATTATCTCTACCAGTGTTAGCTGGTGCAATTACAATGTTATTAACAGATAGAAAT
TTTAATACAACATTCTTTG
>Dendronephthya_sp_Coel_40917
ATGAACAAATATCTTACACGTTGGCTATTTTCTACTAATCATAAGGATATAGGTACTTTATAT---------
---------------------------------AGTATGTTAATACGCCTAGAACTGTCCGCCCCAGGTAGT
ATGTTAGGAGATGATCATCTATATAATGTGATTGTAACATCACATGCTTTATTAATGATTTTCTTCCTGGTA
ATGCCAGTAATGATAGGGGGATTCGGAAATTGGTTTGTGCCAATTATGATTGGTGCGCCCGATATGGCCTTT
CCTAGATTAAACAATATCAGTTTTTGGTTATTACCGCCTTCTCTAATACTATTGGTTGGGTCTATGTTTGTG
GAACAGGGGGCAGGGACAGGCTGGACCATTTATCCCCCACTATCAAGCATTCAAGCCCATTCAGGGGGAGCA
GTGGATATGGCTATATTTAGTTTACATCTAGCTGGTGTCTCTTCCATTTTAAGTTCTATTAACTTTATAACT
ACTATAATTAACATGAGGGTTCCTGGTATGAGTATGCATAGATTGCCCCTATTTGTGTGGTCAGTATTAATT
ACTACAATATTGTTATTATTATCTCTACCAGTGTTAGCTGGTGCAATTACAATGTTATTAACAGATAGAAAT
TTTAATACAACATTCTTTG
>Dendronephthya_sp_Coel_40916
ATGAACAAATATCTTACACGTTGGCTATTTTCTACTAATCATAAGGATATAGGTACTTTATAT---------
---------------------------------AGTATGTTAATACGCCTAGAACTGTCCGCCCCAGGTAGT
ATGTTAGGAGATGATCATCTATATAATGTGATTGTAACATCACATGCTTTATTAATGATTTTCTTCCTGGTA
ATGCCAGTAATGATAGGGGGATTCGGAAATTGGTTTGTGCCAATTATGATTGGTGCGCCCGATATGGCCTTT
CCTAGATTAAACAATATCAGTTTTTGGTTATTACCGCCTTCTCTAATACTATTGGTTGGGTCTATGTTTGTG
GAACAGGGGGCAGGGACAGGCTGGACCATTTATCCCCCACTATCAAGCATTCAAGCCCATTCAGGGGGAGCA
GTGGATATGGCTATATTTAGTTTACATCTAGCTGGTGTCTCTTCCATTTTAAGTTCTATTAACTTTATAACT
ACTATAATTAACATGAGGGTTCCTGGTATGAGTATGCATAGATTGCCCCTATTTGTGTGGTCAGTATTAATT
ACTACAATATTGTTATTATTATCTCTACCAGTGTTAGCTGGTGCAATTACAATGTTATTAACAGATAGAAAT
TTTAATACAACATTCTTTG
>Stereonephthya_sp_Coel_41061
NNNNNNNNNNNNNNNNNNNNNNNNNNNNNNNNNNNNNNNNNNNNNNNNNNNNNNNNNNNNNNNNNNNNNNNN
NNNNNNNNNNNNNNNNNNNNNNNNNNNNNNNNNNNNNNNNNNNNNNNNNNNNNNNNNNNNNNNNNNNNNNNN
NTGTTAGGAGATGATCATCTATATAATGTGATTGTAACATCACATGCTTTATTAATGATTTTCTTCCTGGTA
ATGCCAGTAATGATAGGGGGATTCGGAAATTGGTTTGTGCCAATTATGATTGGTGCGCCCGATATGGCCTTT
CCTAGATTAAACAATATCAGTTTCTGGTTATTACCGCCTTCTCTAATACTATTGGTTGGGTCTATGTTTGTG
GAACAAGGGGCAGGGACAGGCTGGACCGTTTATCCCCCACTATCAAGCATTCAAGCCCATTCAGGGGGAGCA
GTGGATATGGCTATATTTAGTTTACATCTAGCTGGTGTATCTTCCATTTTAAGTTCTATTAACTTTATAACT
ACTATAATTAACATGAGGGTTCCTGGTATGAGCATGCATAGATTGCCCTTATTTGTGTGGTCTGTATTAATT
ACTACAATATTATTATTATTATCTCTACCAGTGTTAGCTGGTGCAATTACAATGTTATTAACAGATAGAAAT
TTTAATACAACATTCTTTG
>Litophyton_sp_CO35371
NNNNNNNNNNNNNNNNNNNNNNNNNNNNNNNNNNNNNNNNNNNNNNNNNNNNNNNNNNNNNNNNNNNNNNNN
NNNNNNNNNNNNNNNNNNNNNNNNNNNNNNNNNNNNNNNNNNNNNNNNNNNNNNNNNNNNNNNNNNNNNNNN
NNNNNAGGAGATGATCATCTATATAATGTGATTGTAACATCACATGCTTTATTAATGATTTTCTTCCTGGTA
ATGCCAGTAATGATAGGGGGATTCGGAAATTGGTTTGTGCCAATTATGATTGGTGCGCCCGATATGGCCTTT
CCTAGATTAAACAATATCAGTTTCTGGTTATTACCGCCTTCTTTAATACTATTGGTTGGGTCTATGTTTGTG
GAACAAGGGGCAGGGACAGGCTGGACCGTTTATCCCCCACTATCAAGCATTCAAGCCCATTCAGGGGGAGCA
GTGGATATGGCTATATTTAGTTTACATCTAGCTGGTGTATCTTCCATTTTAAGTTCTATTAACTTTATAACC
ACTATAATTAACATGAGGGTTCCTGGGATGAGTATGCATAGATTGCCCTTATTTGTGTGGTCTGTATTAATT
ACTACAATATTGTTATTATTATCTCTACCAGTGTTAGCTGGGGCAATTACAATGTTATTAACAGATAGAAAT
TTTAATACAACNNNNNNNN
>Eunephthya_susanae_Coel_40186
NNNNNNNNNNNNNNNNNNNNNNNNNNNNNNNNNNNNNNNNNNNNNNNNNNNNNNNNNNNNNNNNNNNNNNNN
NNNNNNNNNNNNNNNNNNNNNNNNNNNNNNNNNNNNNNNNNNNNNNNNNNNNNNNNNNNNNNNNNNNNNNNN
NNNNTAGGAGATGATCATCTATATAATGTGATTGTTACATCACATGCTTTATTAATGATTTTCTTCCTGGTA
ATGCCAGTAATGATTGGGGGATTCGGAAATTGGTTTGTGCCAATTATGATTGGTGCGCCCGATATGGCTTTT
CCTAGATTAAACAATATCAGTTTTTGGTTGTTACCACCTGCTCTAATATTATTGGTTGGTTCTATGTTTGTG
GAACAAGGGGCAGGCACAGGCTGGACCGTTTATCCCCCACTATCAAGCATTCAAGCCCACTCAGGGGGAGCC
GTGGATATGGCTATATTTAGTCTACATTTAGCTGGTATATCCTCCATTTTAAGTTCTATTAATTTTATAACT
ACTATAATTAACATGAGGGTTCCTGGTATGAGTATGCATAGACTACCTCTATTTGTGTGGTCTGTATTAATT
ACTACAATATTATTATTATTATCTTTACCAGTGTTGGCTGGTGCAATTACAATGTTATTGACAGATAGAAAT
TTTAATACAACATTCTTTG
>Eunephthya_ericius_Coel_40176
NNNNNNNNNNNNNNNNNNNNNNNNNNNNNNNNNNNNNNNNNNNNNNNNNNNNNNNNNNNNNNNNNNNNNNNN
NNNNNNNNNNNNNNNNNNNNNNNNNNNNNNNNNNNNNNNNNNNNNNNNNNNNNNNNNNNNNNNNNNNNNNNN
NNNNTAGGAGATGATCATCTATATAATGTGATTGTTACATCACATGCTTTATTAATGATTTTCTTCCTGGTA
ATGCCAGTGATGATCGGGGGATTCGGAAATTGGTTTGTGCCAATTATGATTGGTGCGCCCGATATGGCTTTT
CCTAGATTAAACAATATAAGTTTCTGGTTATTACCACCTGCTATAATATTATTGGTTGGGTCTATGTTTGTG
GAACAAGGGGCAGGCACAGGCTGGACCGTTTATCCACCACTATCAGGCATTAAAGCCCACTCAGGGGGGGCG
GTGGATATGGCCATATTTAGTCTACATCTAGCTGGTATATCTTCCATTTTAAGTTCTATTAATTTTATAACT
ACTATAATTAATATGAGGGTCACTGGGATGAGTATGCATAGACTACCTCTATTTGTGTGGTCTGTGTTAATT
ACTACAATATTATTATTATTATCTTTACCAGTGTTGGCTGGTGCAATTACAATGTTATTGACAGATAGAAAT
TTTAATACAACATTCTTTG
>Eunephthya_ericius_USNM_1178383
NNNNNNNNNNNNNNNNNNNNNNNNNNNNNNNNNNNNNNNNNNNNNNNNNNNNNNNNNNNNNNNNNNNNNNNN
NNNNNNNNNNNNNNNNNNNNNNNNNNNNNNNNNNNNNNNNNNNNNNNNNNNNNNNNNNNNNNNNNNNNNNNN
NNNNNNNNNNNNNNNNNNNNNNNNNNNNNNNNNNNNNNATCACATGCTTTATTAATGATTTTCTTCCTGGTA
ATGCCAGTGATGATCGGGGGATTCGGAAATTGGTTTGTGCCAATTATGATTGGTGCGCCCGATATGGCTTTT
CCTAGATTAAACAATATAAGTTTCTGGTTATTACCACCTGCTATAATATTATTGGTTGGGTCTATGTTTGTG
GAACAGGGGGCAGGCACAGGCTGGACCGTTTATCCACCACTATCAGGCATTAAAGCCCACTCAGGGGGGGCG
GTGGATATGGCTATATTTAGTCTACATCTAGCTGGTATATCTTCCATTTTAAGTTCTATTAATTTTATAACT
ACTATAATTAATATGAGGGTCACTGGGATGAGTATGCATAGACTACCTCTATTTGTGTGGTCTGTGTTAATT
ACTACAATATTATTATTATTATCTTTACCAGTGTTAGCTGGTGCAATTACAATGTTATTGACAGATAGAAAT
TTTAATACAACATTCTTTG
>Eunephthya_ericius_USNM_1178382
NNNNNNNNNNNNNNNNNNNNNNNNNNNNNNNNNNNNNNNNNNNNNNNNNNNNNNNNNNNNNNNNNNNNNNNN
NNNNNNNNNNNNNNNNNNNNNNNNNNNNNNNNNNNNNNNNNNNNNNNNNNNNNNNNNNNNNNNNNNNNNNNN
NNNNTAGGAGATGATCATCTATATAATGTGATTGTTACATCACATGCTTTATTAATGATTTTCTTCCTGGTA
ATGCCAGTGATGATCGGGGGATTCGGGAATTGGTTTGTGCCAATTATGATTGGTGCGCCCGATATGGCTTTT
CCTAGATTAAACAATATAAGTTTCTGGTTATTACCACCTGCAATAATATTATTGGTTGGGTCTATGTTTGTG
GAACAAGGGGCAGGCACAGGCTGGACCGTTTATCCACCACTATCAGGCATTAAAGCCCACTCAGGGGGGGCG
GTGGATATGGCTATATTTAGTCTACATCTAGCTGGTATATCTTCCATTTTAAGTTCTATTAATTTCATAACT
ACTATAATTAATATGAGGGTCACTGGGATAAGTATGCATAGACTACCTCTATTTGTGTGGTCTGTGTTAATT
ACTACAATATTATTATTATTATCTTTACCAGTGTTGGCTGGTGCAATTACAATGTTATTGACAGATAGAAAT
TTTAATACAACATTCTTTG
>Eunephthya_celata_Coel_40177
NNNNNNNNNNNNNNNNNNNNNNNNNNNNNNNNNNNNNNNNNNNNNNNNNNNNNNNNNNNNNNNNNNNNNNNN
NNNNNNNNNNNNNNNNNNNNNNNNNNNNNNNNNNNNNNNNNNNNNNNNNNNNNNNNNNNNNNNNNNNNNNNN
NNNNTAGGAGATGATCATCTATATAATGTGATTGTTACATCACATGCTTTATTAATGATTTTCTTCCTGGTA
ATGCCAGTAATGATCGGGGGATTCGGAAATTGGTTTGTGCCAATTATGATTGGTGCGCCCGATATGGCTTTT
CCTAGATTAAACAATATCAGTTTCTGGTTATTACCACCTGCTCTAATATTATTGGTTGGTTCTATGTTTGTG
GAACAAGGGGCAGGCACAGGCTGGACCGTTTATCCCCCACTATCAAGCATTCAAGCCCACTCAGGGGGAGCG
GTGGATATGGCTATATTTAGTTTACATCTAGCTGGTATATCTTCCATTTTAAGTTCTATTAATTTTATAACT
ACTATAATTAACATGAGGGTTACTGGTATGAGTATGCATAGACTACCTCTATTTGTGTGGTCTGTATTAATC
ACTACAATATTATTATTATTATCTTTACCAGTGTTGGCTGGTGCAATTACAATGTTATTGACAGATAGAAAT
TTTAATACAACATTCTTTG
>Stereonephthya_sp_Coel_41062
ATGAACAAATATCTTACACGTTGGCTATTTTCTACTAATCATAAGGATATAGGTACTTTATAT---------
---------------------------------AGTATGTTAATACGCCTAGAACTGTCCGCCCCAGGTAGT
ATGTTAGGAGATGATCATCTATATAATGTGATTGTAACATCACATGCTTTATTAATGATTTTCTTCCTGGTA
ATGCCAGTAATGATAGGGGGATTCGGAAATTGGTTTGTGCCAATTATGATTGGTGCGCCCGATATGGCCTTT
CCTAGATTAAACAATATCAGTTTCTGGTTATTACCGCCTTCTCTAATACTATTGGTTGGGTCTATGTTTGTG
GAACAAGGGGCAGGGACAGGCTGGACCGTTTATCCCCCACTATCAAGCATTCAAGCCCATTCAGGGGGAGCA
GTGGATATGGCTATATTTAGTTTACATCTAGCTGGTGTATCTTCCATTTTAAGTTCTATTAACTTTATAACT
ACTATAATTAACATGAGGGTTCCTGGTATGAGCATGCATAGATTGCCCTTATTTGTGTGGTCTGTATTAATT
ACTACAATATTATTATTATTATCTCTACCAGTGTTAGCTGGTGCAATTACAATGTTATTAACAGATAGAAAT
TTTAATACAACATTCTTTG
>Stereonephthya_cundabiluensis_CO34204
ATGAACAAATATCTTACACGTTGGCTATTTTCTACTAATCATAAGGATATAGGTACTTTATAT---------
---------------------------------AGTATGTTAATACGCCTAGAACTGTCCGCCCCAGGTAGT
ATGTTAGGAGATGATCATCTATATAATGTGATTGTAACATCACATGCTTTATTAATGATTTTCTTCCTGGTA
ATGCCAGTAATGATAGGGGGATTCGGAAATTGGTTTGTGCCAATTATGATTGGTGCGCCCGATATGGCCTTT
CCTAGATTAAACAATATCAGTTTCTGGTTATTACCGCCTTCTCTAATACTATTGGTTGGGTCTATGTTTGTG
GAACAAGGGGCAGGGACAGGCTGGACCGTTTATCCCCCACTATCAAGCATTCAAGCCCATTCAGGGGGAGCA
GTGGATATGGCTATATTTAGTTTACATCTAGCTGGTGTATCTTCCATTTTAAGTTCTATTAACTTTATAACT
ACTATAATTAACATGAGGGTTCCTGGTATGAGCATGCATAGATTGCCCTTATTTGTGTGGTCTGTATTAATT
ACTACAATATTATTATTATTATCTCTACCAGTGTTAGCTGGTGCAATTACAATGTTATTAACAGATAGAAAT
TTTAATACAACATTCTTTG
>Stereonephthya_sp_Coel_41058
ATGAACAAATATCTTACACGTTGGCTATTTTCTACTAATCATAAGGATATAGGTACTTTATAT---------
---------------------------------AGTATGTTAATACGCCTAGAACTGTCCGCCCCAGGTAGT
ATGTTAGGAGATGATCATCTATATAATGTGATTGTAACATCACATGCTTTATTAATGATTTTCTTCCTGGTA
ATGCCAGTAATGATAGGGGGATTCGGAAATTGGTTTGTGCCAATTATGATTGGTGCGCCCGATATGGCCTTT
CCTAGATTAAACAATATCAGTTTCTGGTTATTACCGCCTTCTCTAATACTATTGGTTGGGTCTATGTTTGTG
GAACAAGGGGCAGGGACAGGCTGGACCGTTTATCCCCCACTATCAAGCATTCAAGCCCATTCAGGGGGAGCA
GTGGATATGGCTATATTTAGTTTACATCTAGCTGGTGTATCTTCCATTTTAAGTTCTATTAACTTTATAACT
ACTATAATTAACATGAGGGTTCCTGGTATGAGCATGCATAGATTGCCCTTATTTGTGTGGTCTGTATTAATT
ACTACAATATTATTATTATTATCTCTACCAGTGTTAGCTGGTGCAATTACAATGTTATTAACAGATAGAAAT
TTTAATACAACATTCTTTG
>Stereonephthya_sp_Coel_41060
ATGAACAAATATCTTACACGTTGGCTATTTTCTACTAATCATAAGGATATAGGTACTTTATAT---------
---------------------------------AGTATGTTAATACGCCTAGAACTGTCCGCCCCAGGTAGT
ATGTTAGGAGATGATCATCTATATAATGTGATTGTAACATCACATGCTTTATTAATGATTTTCTTCCTGGTA
ATGCCAGTAATGATAGGGGGATTCGGAAATTGGTTTGTGCCAATTATGATTGGTGCGCCCGATATGGCCTTT
CCTAGATTAAACAATATCAGTTTCTGGTTATTACCGCCTTCTCTAATACTATTGGTTGGGTCTATGTTTGTG
GAACAAGGGGCAGGGACAGGCTGGACCGTTTATCCCCCACTATCAAGCATTCAAGCCCATTCAGGGGGAGCA
GTGGATATGGCTATATTTAGTTTACATCTAGCTGGTGTATCTTCCATTTTAAGTTCTATTAACTTTATAACT
ACTATAATTAACATGAGGGTTCCTGGTATGAGCATGCATAGATTGCCCTTATTTGTGTGGTCTGTATTAATT
ACTACAATATTATTATTATTATCTCTACCAGTGTTAGCTGGTGCAATTACAATGTTATTAACAGATAGAAAT
TTTAATACAACATTCTTTG
>Stereonephthya_sp_Coel_41056
ATGAACAAATATCTTACACGTTGGCTATTTTCTACTAATCATAAGGATATAGGTACTTTATAT---------
---------------------------------AGTATGTTAATACGCCTAGAACTGTCCGCCCCAGGTAGT
ATGTTAGGAGATGATCATCTATATAATGTGATTGTAACATCACATGCTTTATTAATGATTTTCTTCCTGGTA
ATGCCAGTAATGATAGGGGGATTCGGAAATTGGTTTGTGCCAATTATGATTGGTGCGCCCGATATGGCCTTT
CCTAGATTAAACAATATCAGTTTCTGGTTATTACCGCCTTCTCTAATACTATTGGTTGGGTCTATGTTTGTG
GAACAAGGGGCAGGGACAGGCTGGACCGTTTATCCCCCACTATCAAGCATTCAAGCCCATTCAGGGGGAGCA
GTGGATATGGCTATATTTAGTTTACATCTAGCTGGTGTATCTTCCATTTTAAGTTCTATTAACTTTATAACT
ACTATAATTAACATGAGGGTTCCTGGTATGAGCATGCATAGATTGCCCTTATTTGTGTGGTCTGTATTAATT
ACTACAATATTATTATTATTATCTCTACCAGTGTTAGCTGGTGCAATTACAATGTTATTAACAGATAGAAAT
TTTAATACAACATTCTTTG
>Stereonephthya_sp_Coel_41057
ATGAACAAATATCTTACACGTTGGCTATTTTCTACTAATCATAAGGATATAGGTACTTTATAT---------
---------------------------------AGTATGTTAATACGCCTAGAACTGTCCGCCCCAGGTAGT
ATGTTAGGAGATGATCATCTATATAATGTGATTGTAACATCACATGCTTTATTAATGATTTTCTTCCTGGTA
ATGCCAGTAATGATAGGGGGATTCGGAAATTGGTTTGTGCCAATTATGATTGGTGCGCCCGATATGGCCTTT
CCTAGATTAAACAATATCAGTTTCTGGTTATTACCGCCTTCTCTAATACTATTGGTTGGGTCTATGTTTGTG
GAACAAGGGGCAGGGACAGGCTGGACCGTTTATCCCCCACTATCAAGCATTCAAGCCCATTCAGGGGGAGCA
GTGGATATGGCTATATTTAGTTTACATCTAGCTGGTGTATCTTCCATTTTAAGTTCTATTAACTTTATAACT
ACTATAATTAACATGAGGGTTCCTGGTATGAGCATGCATAGATTGCCCTTATTTGTGTGGTCTGTATTAATT
ACTACAATATTATTATTATTATCTCTACCAGTGTTAGCTGGTGCAATTACAATGTTATTAACAGATAGAAAT
TTTAATACAACATTCTTTG
>Neospongodes_atlantica
A-GAA------------------GC--------ACTAACCA-------------AC----------------
---------------------------------AGTATGTTAATACGGCTAGAACTGTCCGCCCCAGGTAGT
ATGTTAGGAGATGATCATCTATATAATGTGATTGTAACATCACATGCTTTATTAATGATTTTCTTCCTGGTA
ATGCCAGTAATGATAGGGGGATTCGGAAATTGGTTTGTGCCAATTATGATTGGTGCGCCCGATATGGCCTTT
CCTAGATTAAACAATATCAGTTTCTGGTTATTACCGCCTTCTCTAATACTATTGGTTGGGTCTATGTTTGTG
GAACAAGGGGCAGGGACAGGCTGGACCGTTTATCCCCCACTATCAAGCATTCAAGCCCATTCAGGGGGAGCA
GTGGATATGGCTATATTTAGTTTACATCTAGCTGGTGTATCTTCCATTTTAAGTTCTATTAACTTTATAACT
ACTATAATTAACATGAGGGTTCCTGGTATGAGCATGCATAGATTGCCCTTATTTGTGTGGTCTGTATTAATT
ACTACAATATTATTATTATTATCTCTACCAGTGTTAGCTGGTGCAATTACAATGTTATTAACAGATAGAAAT
TTTAATACAACATTCTTTG
>Stereonephthya_sp_Coel_41063
ATGAACAAATATCTTACACGTTGGCTATTTTCTACTAATCATAAGGATATAGGTACTTTATAT---------
---------------------------------AGTATGTTAATACGCCTAGAACTGTCCGCCCCAGGTAGT
ATGTTAGGAGATGATCATCTATATAATGTGATTGTAACATCACATGCTTTATTAATGATTTTCTTCCTGGTA
ATGCCAGTAATGATAGGGGGATTCGGAAATTGGTTTGTGCCAATTATGATTGGTGCGCCCGATATGGCCTTT
CCTAGATTAAACAATATCAGTTTCTGGTTATTACCGCCTTCTCTAATACTATTGGTTGGGTCTATGTTTGTG
GAACAAGGGGCAGGGACAGGCTGGACCGTTTATCCCCCACTATCAAGCATTCAAGCCCATTCAGGGGGAGCA
GTGGATATGGCTATATTTAGTTTACATCTAGCTGGTGTATCTTCCATTTTAAGTTCTATTAACTTTATAACT
ACTATAATTAACATGAGGGTTCCTGGTATGAGCATGCATAGATTGCCCTTATTTGTGTGGTCTGTATTAATT
ACTACAATATTATTATTATTATCTCTACCAGTGTTAGCTGGTGCAATTACAATGTTATTAACAGATAGAAAT
TTTAATACAACATTCTTTG
>Dendronephthya_savignyi_CO34066
ATGAACAAATATCTTACACGTTGGCTATTTTCTACTAATCATAAGGATATAGGTACTTTATATTTATTATTT
GGTGCTTTTTCTGGGATGGCGGGGACAGCTTCAAGTATGTTGATACGCCTAGAACTGTCCGCCCCAGGTAGT
ATGTTAGGAGATGATCATCTATATAATGTGATTGTGACATCACATGCTTTATTAATGATTTTCTTCCTGGTA
ATGCCAGTAATGATAGGGGGATTCGGGAATTGGTTTGTGCCAATTATGATTGGTGCGCCCGATATGGCCTTT
CCTAGATTAAACAATATCAGTTTCTGGTTATTACCGCCTTCTCTAATACTATTGGTTGGGTCTATGTTTGTG
GAACAAGGGGCAGGGACAGGCTGGACCGTTTATCCCCCACTATCAAGCATTCAAGCCCATTCAGGGGGAGCA
GTGGATATGGCTATATTTAGTTTACATCTAGCTGGTGTATCTTCCATTTTAAGTTCTATTAACTTTATAACC
ACTATAATTAACATGAGGGTTCCTGGGATGAGTATGCATAGATTGCCCTTATTTGTGTGGTCTGTATTAATT
ACTACAATATTGTTATTATTATCTCTACCAGTGTTAGCTGGGGCAATTACAATGTTATTAACAGATAGAAAT
TTTAATACAACATTCTTTG
>Nephthea_sp_Coel_40972
ATGAACAAATATCTTACACGTTGGCTATTTTCTACTAATCATAAGGATATAGGTACTTTATATTTATTATTT
GGTGCTTTTTCTGGGATGGCGGGGACAGCTTCAAGTATGTTAATACGCCTAGAACTGTCCGCCCCAGGTAGT
ATGTTAGGAGATGATCATCTATATAATGTGATTGTGACATCACATGCTTTATTAATGATTTTCTTCCTGGTA
ATGCCAGTAATGATAGGGGGATTCGGAAATTGGTTTGTGCCAATTATGATTGGTGCGCCCGATATGGCCTTT
CCTAGATTAAACAATATCAGTTTCTGGTTATTACCGCCTTCTTTAATACTATTGGTTGGGTCTATGTTTGTG
GAACAAGGGGCAGGGACAGGCTGGACCGTTTATCCCCCACTATCAAGCATTCAAGCCCATTCAGGGGGAGCA
GTGGATATGGCTATATTTAGTTTACATCTAGCTGGTGTATCTTCCATTTTAAGTTCTATTAACTTTATAACC
ACTATAATTAACATGAGGGTTCCTGGGATGAGTATGCATAGATTGCCCTTATTTGTGTGGTCGGTATTAATT
ACTACAATATTGTTATTATTATCTCTACCAGTGTTAGCTGGGGCAATTACAATGTTATTAACAGATAGAAAT
TTTAATACAACATTCTTTG
>Litophyton_sp_CO36316
ATGAACAAATATCTTACACGTTGGCTATTTTCTACTAATCATAAGGATATAGGTACTTTATATTTATTATTT
GGTGCTTTTTCTGGGATGGCGGGGACAGCTTCAAGTATGTTAATACGCCTAGAACTGTCCGCCCCAGGTAGT
ATGTTAGGAGATGATCATCTATATAATGTGATTGTAACATCACATGCTTTATTAATGATTTTCTTCCTGGTA
ATGCCAGTAATGATAGGGGGATTCGGAAATTGGTTTGTGCCAATTATGATTGGTGCGCCCGATATGGCCTTT
CCTAGATTAAACAATATCAGTTTCTGGTTATTACCGCCTTCTTTAATACTATTGGTTGGGTCTATGTTTGTG
GAACAAGGGGCAGGGACAGGCTGGACCGTTTATCCCCCACTATCAAGCATTCAAGCCCATTCAGGGGGAGCA
GTGGATATGGCTATATTTAGTTTACATCTAGCTGGTGTATCTTCCATTTTAAGTTCTATTAACTTTATAACC
ACTATAATTAACATGAGGGTTCCTGGGATGAGTATGCATAGATTGCCCTTATTTGTGTGGTCTGTATTAATT
ACTACAATATTGTTATTATTATCTCTACCAGTGTTAGCTGGGGCAATTACAATGTTATTAACAGATAGAAAT
TTTAATACAACNNNNNNNN
>Litophyton_sp_CO35424
ATGAACAAATATCTTACACGTTGGCTATTTTCTACTAATCATAAGGATATAGGTACTTTATATTTATTATTT
GGTGCTTTTTCTGGGATGGCGGGGACAGCTTCAAGTATGTTAATACGCCTAGAACTGTCCGCCCCAGGTAGT
ATGTTAGGAGATGATCATCTATATAATGTGATTGTAACATCACATGCTTTATTAATGATTTTCTTCCTGGTA
ATGCCAGTAATGATAGGGGGATTCGGAAATTGGTTTGTGCCAATTATGATTGGTGCGCCCGATATGGCCTTT
CCTAGATTAAACAATATCAGTTTCTGGTTATTACCGCCTTCTTTAATACTATTGGTTGGGTCTATGTTTGTG
GAACAAGGGGCAGGGACAGGCTGGACCGTTTATCCCCCACTATCAAGCATTCAAGCCCATTCAGGGGGAGCA
GTGGATATGGCTATATTTAGTTTACATCTAGCTGGTGTATCTTCCATTTTAAGTTCTATTAACTTTATAACC
ACTATAATTAACATGAGGGTTCCTGGGATGAGTATGCATAGATTGCCCTTATTTGTGTGGTCTGTATTAATT
ACTACAATATTGTTATTATTATCTCTACCAGTGTTAGCTGGGGCAATTACAATGTTATTAACAGATAGAAAT
TTTAATACAACNNNNNNNN
>Nephthea_sp_Coel_40973
ATGAACAAATATCTTACACGTTGGCTATTTTCTACTAATCATAAGGATATAGGTACTTTATAT---------
---------------------------------AGTATGTTAATACGCCTAGAACTGTCCGCCCCAGGTAGT
ATGTTAGGAGATGATCATCTATATAATGTGATTGTAACATCACATGCTTTATTAATGATTTTCTTCCTGGTA
ATGCCAGTAATGATAGGGGGATTCGGAAATTGGTTTGTGCCAATTATGATTGGTGCGCCCGATATGGCCTTT
CCTAGATTAAACAATATCAGTTTCTGGTTATTACCGCCTTCTTTAATACTATTGGTTGGGTCTATGTTTGTG
GAACAAGGGGCAGGGACAGGCTGGACCGTTTATCCCCCACTATCAAGCATTCAAGCCCATTCAGGGGGAGCA
GTGGATATGGCTATATTTAGTTTACATCTAGCTGGTGTATCTTCCATTTTAAGTTCTATTAACTTTATAACC
ACTATAATTAACATGAGGGTTCCTGGGATGAGTATGCATAGATTGCCCTTATTTGTGTGGTCTGTATTAATT
ACTACAATATTGTTATTATTATCTCTACCAGTGTTAGCTGGGGCAATTACAATGTTATTAACAGATAGAAAT
TTTAATACAACATTCTTTG
>Litophyton_sp_CO35342
ATGAACAAATATCTTACACGTTGGCTATTTTCTACTAATCATAAGGATATAGGTACTTTATATTTATTATTT
GGTGCTTTTTCTGGGATGGCGGGGACAGCTTCAAGTATGTTAATACGCCTAGAACTGTCCGCCCCAGGTAGT
ATGTTAGGAGATGATCATCTATATAATGTGATTGTAACATCACATGCTTTATTAATGATTTTCTTCCTGGTA
ATGCCAGTAATGATAGGGGGATTCGGAAATTGGTTTGTGCCAATTATGATTGGTGCGCCCGATATGGCCTTT
CCTAGATTAAACAATATCAGTTTCTGGTTATTACCGCCTTCTTTAATACTATTGGTTGGGTCTATGTTTGTG
GAACAAGGGGCAGGGACAGGCTGGACCGTTTATCCCCCACTATCAAGCATTCAAGCCCATTCAGGGGGAGCA
GTGGATATGGCTATATTTAGTTTACATCTAGCTGGTGTATCTTCCATTTTAAGTTCTATTAACTTTATAACC
ACTATAATTAACATGAGGGTTCCTGGGATGAGTATGCATAGATTGCCCTTATTTGTGTGGTCTGTATTAATT
ACTACAATATTGTTATTATTATCTCTACCAGTGTTAGCTGGGGCAATTACAATGTTATTAACAGATAGAAAT
TTTAATACAACNNNNNNNN
>Litophyton_sp_CO36969
ATGAACAAATATCTTACACGTTGGCTATTTTCTACTAATCATAAGGATATAGGTACTTTATATTTATTATTT
GGTGCTTTTTCTGGGATGGCGGGGACAGCTTCAAGTATGTTAATACGCCTAGAACTGTCCGCCCCAGGTAGT
ATGTTAGGAGATGATCATCTATATAATGTGATTGTAACATCACATGCTTTATTAATGATTTTCTTCCTGGTA
ATGCCAGTAATGATAGGGGGATTCGGAAATTGGTTTGTGCCAATTATGATTGGTGCGCCCGATATGGCCTTT
CCTAGATTAAACAATATCAGTTTCTGGTTATTACCGCCTTCTTTAATACTATTGGTTGGGTCTATGTTTGTG
GAACAAGGGGCAGGGACAGGCTGGACCGTTTATCCCCCACTATCAAGCATTCAAGCCCATTCAGGGGGAGCA
GTGGATATGGCTATATTTAGTTTACATCTAGCTGGTGTATCTTCCATTTTAAGTTCTATTAACTTTATAACC
ACTATAATTAACATGAGGGTTCCTGGGATGAGTATGCATAGATTGCCCTTATTTGTGTGGTCTGTATTAATT
ACTACAATATTGTTATTATTATCTCTACCAGTGTTAGCTGGGGCAATTACAATGTTATTAACAGATAGAAAT
TTTAATACAACNNNNNNNN
>Litophyton_sp_CO37002
ATGAACAAATATCTTACACGTTGGCTATTTTCTACTAATCATAAGGATATAGGTACTTTATATTTATTATTT
GGTGCTTTTTCTGGGATGGCGGGGACAGCTTCAAGTATGTTAATACGCCTAGAACTGTCCGCCCCAGGTAGT
ATGTTAGGAGATGATCATCTATATAATGTGATTGTAACATCACATGCTTTATTAATGATTTTCTTCCTGGTA
ATGCCAGTAATGATAGGGGGATTCGGAAATTGGTTTGTGCCAATTATGATTGGTGCGCCCGATATGGCCTTT
CCTAGATTAAACAATATCAGTTTCTGGTTATTACCGCCTTCTTTAATACTATTGGTTGGGTCTATGTTTGTG
GAACAAGGGGCAGGGACAGGCTGGACCGTTTATCCCCCACTATCAAGCATTCAAGCCCATTCAGGGGGAGCA
GTGGATATGGCTATATTTAGTTTACATCTAGCTGGTGTATCTTCCATTTTAAGTTCTATTAACTTTATAACC
ACTATAATTAACATGAGGGTTCCTGGGATGAGTATGCATAGATTGCCCTTATTTGTGTGGTCTGTATTAATT
ACTACAATATTGTTATTATTATCTCTACCAGTGTTAGCTGGGGCAATTACAATGTTATTAACAGATAGAAAT
TTTAATACAACNNNNNNNN
>Nephthea_elatensis_CO34112
ATGAACAAATATCTTACACGTTGGCTATTTTCTACTAATCATAAGGATATAGGTACTTTATAT---------
---------------------------------AGTATGTTAATACGCCTAGAACTGTCCGCCCCAGGTAGT
ATGTTAGGAGATGATCATCTATATAATGTGATTGTAACATCACATGCTTTATTAATGATTTTCTTCCTGGTA
ATGCCAGTAATGATAGGGGGATTCGGAAATTGGTTTGTGCCAATTATGATTGGTGCGCCCGATATGGCCTTT
CCTAGATTAAACAATATCAGTTTCTGGTTATTACCGCCTTCTTTAATACTATTGGTTGGGTCTATGTTTGTG
GAACAAGGGGCAGGGACAGGCTGGACCGTTTATCCCCCACTATCAAGCATTCAAGCCCATTCAGGGGGAGCA
GTGGATATGGCTATATTTAGTTTACATCTAGCTGGTGTATCTTCCATTTTAAGTTCTATTAACTTTATAACC
ACTATAATTAACATGAGGGTTCCTGGGATGAGTATGCATAGATTGCCCTTATTTGTGTGGTCTGTATTAATT
ACTACAATATTGTTATTATTATCTCTACCAGTGTTAGCTGGGGCAATTACAATGTTATTAACAGATAGAAAT
TTTAATACAACATTCTTTG
>Nephthea_acuticonica_CO34070
ATGAACAAATATCTTACACGTTGGCTATTTTCTACTAATCATAAGGATATAGGTACTTTATATTTATTATTT
GGTGCTTTTTCTGGGATGGCGGGGACAGCTTCAAGTATGTTAATACGCCTAGAACTGTCCGCCCCAGGTAGT
ATGTTAGGAGATGATCATCTATATAATGTGATTGTAACATCACATGCTTTATTAATGATTTTCTTCCTGGTA
ATGCCAGTAATGATAGGGGGATTCGGAAATTGGTTTGTGCCAATTATGATTGGTGCGCCCGATATGGCCTTT
CCTAGATTAAACAATATCAGTTTCTGGTTATTACCGCCTTCTTTAATACTATTGGTTGGGTCTATGTTTGTG
GAACAAGGGGCAGGGACAGGCTGGACCGTTTATCCCCCACTATCAAGCATTCAAGCCCATTCAGGGGGAGCA
GTGGATATGGCTATATTTAGTTTACATCTAGCTGGTGTATCTTCCATTTTAAGTTCTATTAACTTTATAACC
ACTATAATTAACATGAGGGTTCCTGGGATGAGTATGCATAGATTGCCCTTATTTGTGTGGTCTGTATTAATT
ACTACAATATTGTTATTATTATCTCTACCAGTGTTAGCTGGGGCAATTACAATGTTATTAACAGATAGAAAT
TTTAATACAACATTCTTTG
>Capnella_imbricata_CO36961
ATGAGC---TATTTCACCCGTTGGCTATTTTCTACTAATCATAAGGATATAGGGACTTTATACTTACTATTT
GGTGCTTTTTCTGGGATGGCGGGTACAGCTTCAAGTATGTTAATACGCCTAGAACTGTCAGCCCCGGGGAGT
ATGTTAGGAGATGATCATCTATATAATGTAATTGTTACATCACATGCCTTATTAATGATTTTCTTCCTGGTA
ATGCCCGTAATGATCGGGGGATTCGGAAATTGGTTTGTACCAATTATGATTGGTGCGCCCGATATGGCCTTT
CCTAGATTAAACAATATCAGTTTCTGGTTATTACCACCTTCTCTAATATTATTGGTTGGTTCTATGTTTGTG
GAACAAGGGGCAGGCACAGGCTGGACCATTTATCCCCCGCTATCAAGCATTCAAGCCCACTCGGGGGGAGCA
GTGGATATGGCTATATTTAGTTTACATATAGCTGGGATATCTTCCATTTTAAGTTCTATTAATTTTATAACT
ACTATAATTAATATGAGGGTACCTGGTATGGGTATGCATAGACTACCTCTATTTGTGTGGTCGGTATTAATT
ACTACAATATTACTATTATTATCTTTACCAGTGTTAGCTGGTGCAATTACAATGTTATTGACAGATAGAAAT
TTTAATACAACNNNNNNNN
>Capnella_imbricata_CO36989
ATGAGC---TATTTCACCCGTTGGCTATTTTCTACTAATCATAAGGATATAGGGACTTTATACTTACTATTT
GGTGCTTTTTCTGGGATGGCGGGTACAGCTTCAAGTATGTTAATACGCCTAGAACTGTCAGCCCCGGGGAGT
ATGTTAGGAGATGATCATCTATATAATGTAATTGTTACATCACATGCCTTATTAATGATTTTCTTCCTGGTA
ATGCCCGTAATGATCGGGGGATTCGGAAATTGGTTTGTACCAATTATGATTGGTGCGCCCGATATGGCCTTT
CCTAGATTAAACAATATCAGTTTCTGGTTATTACCACCTTCTCTAATATTATTGGTTGGTTCTATGTTTGTG
GAACAAGGGGCAGGCACAGGCTGGACCATTTATCCCCCGCTATCAAGCATTCAAGCCCACTCGGGGGGAGCA
GTGGATATGGCTATATTTAGTTTACATATAGCTGGGATATCTTCCATTTTAAGTTCTATTAATTTTATAACT
ACTATAATTAATATGAGGGTACCTGGTATGGGTATGCATAGACTACCTCTATTTGTGTGGTCGGTATTAATT
ACTACAATATTACTATTATTATCTTTACCAGTGTTAGCTGGTGCAATTACAATGTTATTGACAGATAGAAAT
TTTAATACAACNNNNNNNN
>Capnella_imbricata_CO35336
ATGAGC---TATTTCACCCGTTGGCTATTTTCTACTAATCATAAGGATATAGGGACTTTATACTTACTATTT
GGTGCTTTTTCTGGGATGGCGGGTACAGCTTCAAGTATGTTAATACGCCTAGAACTGTCAGCCCCGGGGAGT
ATGTTAGGAGATGATCATCTATATAATGTAATTGTTACATCACATGCCTTATTAATGATTTTCTTCCTGGTA
ATGCCCGTAATGATCGGGGGATTCGGAAATTGGTTTGTACCAATTATGATTGGTGCGCCCGATATGGCCTTT
CCTAGATTAAACAATATCAGTTTCTGGTTATTACCACCTTCTCTAATATTATTGGTTGGTTCTATGTTTGTG
GAACAAGGGGCAGGCACAGGCTGGACCATTTATCCCCCGCTATCAAGCATTCAAGCCCACTCGGGGGGAGCA
GTGGATATGGCTATATTTAGTTTACATATAGCTGGGATATCTTCCATTTTAAGTTCTATTAATTTTATAACT
ACTATAATTAATATGAGGGTACCTGGTATGGGTATGCATAGACTACCTCTATTTGTGTGGTCGGTATTAATT
ACTACAATATTACTATTATTATCTTTACCAGTGTTAGCTGGTGCAATTACAATGTTATTGACAGATAGAAAT
TTTAATACAACNNNNNNNN
>Eunephthya_susanae_USNM_1178385
ATGAACAAATATCTCACACGTTGGCTATTTTCTACTAATCATAAAGATATAGGCACTTTATAT---------
---------------------------------AGTATGTTGATACGCTTAGAACTGTCAGCTCCAGGTAGT
ATGTTAGGAGATGATCATCTATATAATGTGATTGTTACATCACATGCTTTATTAATGATTTTCTTCCTGGTA
ATGCCAGTAATGATTGGGGGATTCGGAAATTGGTTTGTGCCAATTATGATTGGTGCGCCCGATATGGCTTTT
CCTAGATTAAACAATATCAGTTTTTGGTTGTTACCACCTGCTCTAATATTATTGGTTGGTTCTATGTTTGTG
GAACAAGGGGCAGGCACAGGCTGGACCGTTTATCCCCCACTATCAAGCATTCAAGCCCACTCAGGGGGAGCC
GTGGATATGGCTATATTTAGTCTACATTTAGCTGGTATATCCTCCATTTTAAGTTCTATTAATTTTATAACT
ACTATAATTAACATGAGGGTTCCTGGTATGAGTATGCATAGACTACCTCTATTTGTGTGGTCTGTATTAATT
ACTACAATATTATTATTATTATCTTTACCAGTGTTGGCTGGTGCAATTACAATGTTATTGACAGATAGAAAT
TTTAATACAACATTCTTTG
>Eunephthya_susanae_USNM_1178384
ATGAACAAATATCTCACACGTTGGCTATTTTCTACTAATCATAAAGATATAGGCACTTTATAT---------
---------------------------------AGTATGTTGATACGCTTAGAACTGTCAGCTCCAGGTAGT
ATGTTAGGAGATGATCATCTATATAATGTGATTGTTACATCACATGCTTTATTAATGATTTTCTTCCTGGTA
ATGCCAGTAATGATTGGGGGATTCGGAAATTGGTTTGTGCCAATTATGATTGGTGCGCCCGATATGGCTTTT
CCTAGATTAAACAATATCAGTTTTTGGTTGTTACCACCTGCTCTAATATTATTGGTTGGTTCTATGTTTGTG
GAACAAGGGGCAGGCACAGGCTGGACCGTTTATCCCCCACTATCAAGCATTCAAGCCCACTCAGGGGGAGCC
GTGGATATGGCTATATTTAGTCTACATTTAGCTGGTATATCCTCCATTTTAAGTTCTATTAATTTTATAACT
ACTATAATTAACATGAGGGTTCCTGGTATGAGTATGCATAGACTACCTCTATTTGTGTGGTCTGTATTAATT
ACTACAATATTATTATTATTATCTTTACCAGTGTTGGCTGGTGCAATTACAATGTTATTGACAGATAGAAAT
TTTAATACAACATTCTTTG
>Eunephthya_thyrsoidea_SAF097
ATGAACAAATATCTTACACGTTGGCTATTTTCTACTAATCATAAGGATATAGGTACTTTATAT---------
---------------------------------AGTATGTTAATCCGCCTAGAACTGTCAGCCCCAGGTAGT
ATGTTAGGAGATGATCATCTATATAATGTGATTGTTACATCACATGCTTTATTAATGATTTTCTTCCTGGTA
ATGCCAGTAATGATCGGGGGATTCGGAAATTGGTTTGTGCCAATTATGATTGGTGCGCCCGATATGGCCTTT
CCTAGATTAAACAATATCAGTTTCTGGTTATTACCACCTGCTCTAATATTATTGGTTGGTTCTATGTTTGTG
GAACAAGGGGCAGGCACAGGCTGGACCGTTTATCCCCCACTATCAAGCATTCAAGCCCACTCAGGGGGAGCG
GTGGATATGGCTATATTTAGTTTACATTTAGCTGGTATATCTTCCATTTTAAGTTCTATTAATTTTATAACT
ACTATAATTAACATGAGGGTTCCTGGTATGAGTATGCATAGACTACCTCTATTTGTGTGGTCTGTATTAATT
ACTACAATATTATTATTATTATCTTTACCAGTGTTGGCTGGTGCAATTACAATGTTATTGACAGATAGAAAT
TTTAATACAACATTCTTTG
>Capnella_cf_spicata_USNM_1178393
ATGAACAAATATCTCACACGTTGGCTATTTTCTACTAATCATAAGGATATAGGTACTTTATAT---------
---------------------------------AGTATGTTAATACGCCTAGAACTGTCAGCCCCAGGGAGT
ATGTTAGGAGATGATCATCTATATAATGTAATTGTTACATCACATGCTTTATTAATGATTTTCTTCCTGGTA
ATGCCAGTAATGATTGGGGGATTCGGAAATTGGTTTGTGCCAATTATGATTGGTGCGCCCGATATGGCCTTT
CCTAGATTAAACAATATCAGTTTCTGGTTATTACCACCTTCTCTAATATTATTGGTTGGTTCTATGTTTGTG
GAACAAGGAGCAGGCACAGGCTGGACCATTTATCCCCCACTATCAAGCATTCAAGCCCACTCAGGGGGGGCA
GTGGATATGGCTATATTTAGTTTACATCTAGCTGGGATCTCTTCCATTTTAAGTTCTATTAATTTCATAACT
ACTATAATTAACATGAGGGTTCCTGGTATGAGTATGCATAGACTACCTCTATTTGTGTGGTCTGTATTAATT
ACTACAATACTATTATTATTATCTTTACCAGTGTTGGCTGGTGCAATTACAATGTTATTGACAGATAGAAAT
TTTAATACAACATTCTTTG
>Capnella_cf_spicata_Coel_40224
ATGAACAAATATCTCACACGTTGGCTATTTTCTACTAATCATAAGGATATAGGTACTTTATAT---------
---------------------------------AGTATGTTAATACGCCTAGAACTGTCAGCCCCAGGGAGT
ATGTTAGGAGATGATCATCTATATAATGTAATTGTTACATCACATGCTTTATTAATGATTTTCTTCCTGGTA
ATGCCAGTAATGATTGGGGGATTCGGAAATTGGTTTGTGCCAATTATGATTGGTGCGCCCGATATGGCCTTT
CCTAGATTAAACAATATCAGTTTCTGGTTATTACCACCTTCTCTAATATTATTGGTTGGTTCTATGTTTGTG
GAACAAGGAGCAGGCACAGGCTGGACCATTTATCCCCCACTATCAAGCATTCAAGCCCACTCAGGGGGGGCA
GTGGATATGGCTATATTTAGTTTACATCTAGCTGGGATCTCTTCCATTTTAAGTTCTATTAATTTCATAACT
ACTATAATTAACATGAGGGTTCCTGGTATGAGTATGCATAGACTACCTCTATTTGTGTGGTCTGTATTAATT
ACTACAATACTATTATTATTATCTTTACCAGTGTTGGCTGGTGCAATTACAATGTTATTGACAGATAGAAAT
TTTAATACAACATTCTTTG
>Eunephthya_shirleyae_Coel_40181
ATGAACAAATATCTCACACGTTGGCTATTTTCTACTAATCATAAGGATATAGGTACTTTATAT---------
---------------------------------AGTATGTTAATACGCCTAGAACTGTCAGCCCCAGGTAGT
ATGTTAGGAGATGATCATCTATATAATGTGATTGTTACATCACATGCTTTATTAATGATTTTCTTCCTGGTA
ATGCCAGTAATGATCGGGGGATTCGGAAATTGGTTTGTACCAATTATGATTGGTGCGCCCGATATGGCTTTT
CCTAGATTAAACAATATAAGTTTCTGGTTATTACCACCTGCTCTAATATTATTGGTTGGTTCTATGTTTGTG
GAACAAGGGGCAGGCACAGGCTGGACCGTTTATCCCCCACTATCAAGCATTCAAGCCCACTCAGGGGGAGCG
GTGGATATGGCTATATTTAGTTTACATCTAGCTGGTATATCTTCCATTTTAAGTTCTATTAATTTTATAACT
ACTATAATTAACATGAGGGTTCCTGGTATGAGTATGCATAGACTACCTCTATTTGTGTGGTCTGTATTAATT
ACTACAATATTATTATTATTATCTTTACCAGTGTTGGCTGGTGCAATTACAATGTTATTGACAGATAGAAAT
TTTAATACAACATTCTTTG
>Eunephthya_shirleyae_Coel_40180
ATGAACAAATATCTCACACGTTGGCTATTTTCTACTAATCATAAGGATATAGGTACTTTATAT---------
---------------------------------AGTATGTTAATACGCCTAGAACTGTCAGCCCCAGGTAGT
ATGTTAGGAGATGATCATCTATATAATGTGATTGTTACATCACATGCTTTATTAATGATTTTCTTCCTGGTA
ATGCCAGTAATGATCGGGGGATTCGGAAATTGGTTTGTACCAATTATGATTGGTGCGCCCGATATGGCTTTT
CCTAGATTAAACAATATAAGTTTCTGGTTATTACCACCTGCTCTAATATTATTGGTTGGTTCTATGTTTGTG
GAACAAGGGGCAGGCACAGGCTGGACCGTTTATCCCCCACTATCAAGCATTCAAGCCCACTCAGGGGGAGCG
GTGGATATGGCTATATTTAGTTTACATCTAGCTGGTATATCTTCCATTTTAAGTTCTATTAATTTTATAACT
ACTATAATTAACATGAGGGTTCCTGGTATGAGTATGCATAGACTACCTCTATTTGTGTGGTCTGTATTAATT
ACTACAATATTATTATTATTATCTTTACCAGTGTTGGCTGGTGCAATTACAATGTTATTGACAGATAGAAAT
TTTAATACAACATTCTTTG
>Eunephthya_thyrsoidea_Coel_40185
ATGAACAAATATCTTACACGTTGGCTATTTTCTACTAATCATAAGGATATAGGTACTTTATAT---------
---------------------------------AGTATGTTAATCCGCCTAGAACTGTCAGCCCCAGGTAGT
ATGTTAGGAGATGATCATCTATATAATGTGATTGTTACATCACATGCTTTATTAATGATTTTCTTCCTGGTA
ATGCCAGTAATGATCGGGGGATTCGGAAATTGGTTTGTGCCAATTATGATTGGTGCGCCCGATATGGCCTTT
CCTAGATTAAACAATATCAGTTTCTGGTTATTACCACCTGCTCTAATATTATTGGTTGGTTCTATGTTTGTG
GAACAAGGGGCAGGCACAGGCTGGACCGTTTATCCCCCACTATCAAGCATTCAAGCCCACTCAGGGGGAGCG
GTGGATATGGCTATATTTAGTTTACATTTAGCTGGTATATCTTCCATTTTAAGTTCTATTAATTTTATAACT
ACTATAATTAACATGAGGGTTCCTGGTATGAGTATGCATAGACTACCTCTATTTGTGTGGTCTGTATTAATT
ACTACAATATTATTATTATTATCTTTACCAGTGTTGGCTGGTGCAATTACAATGTTATTGACAGATAGAAAT
TTTAATACAACATTCTTTG
>Eunephthya_thyrsoidea_Coel_40184
ATGAACAAATATCTTACACGTTGGCTATTTTCTACTAATCATAAGGATATAGGTACTTTATATTTACTATTT
GGTGCTTTTTCTGGGATGGCGGGGACAGCTGCAAGTATGTTAATCCGCCTAGAACTGTCAGCCCCAGGTAGT
ATGTTAGGAGATGATCATCTATATAATGTGATTGTTACATCACATGCTTTATTAATGATTTTCTTCCTGGTA
ATGCCAGTAATGATCGGGGGATTCGGAAATTGGTTTGTGCCAATTATGATTGGTGCGCCCGATATGGCCTTT
CCTAGATTAAACAATATCAGTTTCTGGTTATTACCACCTGCTCTAATATTATTGGTTGGTTCTATGTTTGTG
GAACAAGGGGCAGGCACAGGCTGGACCGTTTATCCCCCACTATCAAGCATTCAAGCCCACTCAGGGGGAGCG
GTGGATATGGCTATATTTAGTTTACATTTAGCTGGTATATCTTCCATTTTAAGTTCTATTAATTTTATAACT
ACTATAATTAACATGAGGGTTCCTGGTATGAGTATGCATAGACTACCTCTATTTGTGTGGTCTGTATTAATT
ACTACAATATTATTATTATTATCTTTACCAGTGTTGGCTGGTGCAATTACAATGTTATTGACAGATAGAAAT
TTTAATACAACATTCTTTG
>Eunephthya_thyrsoidea_Coel_40182
ATGAACAAATATCTTACACGTTGGCTATTTTCTACTAATCATAAGGATATAGGTACTTTATAT---------
---------------------------------AGTATGTTAATCCGCCTAGAACTGTCAGCCCCAGGTAGT
ATGTTAGGAGATGATCATCTATATAATGTGATTGTTACATCACATGCTTTATTAATGATTTTCTTCCTGGTA
ATGCCAGTAATGATCGGGGGATTCGGAAATTGGTTTGTGCCAATTATGATTGGTGCGCCCGATATGGCCTTT
CCTAGATTAAACAATATCAGTTTCTGGTTATTACCACCTGCTCTAATATTATTGGTTGGTTCTATGTTTGTG
GAACAAGGGGCAGGCACAGGCTGGACCGTTTATCCCCCACTATCAAGCATTCAAGCCCACTCAGGGGGAGCG
GTGGATATGGCTATATTTAGTTTACATTTAGCTGGTATATCTTCCATTTTAAGTTCTATTAATTTTATAACT
ACTATAATTAACATGAGGGTTCCTGGTATGAGTATGCATAGACTACCTCTATTTGTGTGGTCTGTATTAATT
ACTACAATATTATTATTATTATCTTTACCAGTGTTGGCTGGTGCAATTACAATGTTATTGACAGATAGAAAT
TTTAATACAACATTCTTTG
>Eunephthya_thyrsoidea_Coel_40183
ATGAACAAATATCTTACACGTTGGCTATTTTCTACTAATCATAAGGATATAGGTACTTTATAT---------
---------------------------------AGTATGTTAATCCGCCTAGAACTGTCAGCCCCAGGTAGT
ATGTTAGGAGATGATCATCTATATAATGTGATTGTTACATCACATGCTTTATTAATGATTTTCTTCCTGGTA
ATGCCAGTAATGATCGGGGGATTCGGAAATTGGTTTGTGCCAATTATGATTGGTGCGCCCGATATGGCCTTT
CCTAGATTAAACAATATCAGTTTCTGGTTATTACCACCTGCTCTAATATTATTGGTTGGTTCTATGTTTGTG
GAACAAGGGGCAGGCACAGGCTGGACCGTTTATCCCCCACTATCAAGCATTCAAGCCCACTCAGGGGGAGCG
GTGGATATGGCTATATTTAGTTTACATTTAGCTGGTATATCTTCCATTTTAAGTTCTATTAATTTTATAACT
ACTATAATTAACATGAGGGTTCCTGGTATGAGTATGCATAGACTACCTCTATTTGTGTGGTCTGTATTAATT
ACTACAATATTATTATTATTATCTTTACCAGTGTTGGCTGGTGCAATTACAATGTTATTGACAGATAGAAAT
TTTAATACAACATTCTTTG
>Eunephthya_granulata_Coel_40179
ATGAACAAATATCTCACACGTTGGCTATTTTCTACTAATCATAAGGATATAGGTACTTTATAT---------
---------------------------------AGTATGTTAATACGCCTAGAACTGTCAGCTCCGGGTAGT
ATGTTAGGAGATGATCATTTATATAATGTGATTGTTACATCACATGCTTTATTAATGATTTTCTTCCTGGTA
ATGCCAGTAATGATCGGGGGATTCGGAAATTGGTTTGTGCCAATTATGATTGGTGCGCCCGATATGGCCTTT
CCTAGATTAAACAATATCAGTTTCTGGTTATTACCACCGGCTTTAATATTATTGGTTGGTTCTATGTTTGTG
GAACAAGGGGCAGGCACAGGCTGGACCGTTTATCCCCCACTATCAAGCATTCAAGCCCACTCAGGGGGGGCG
GTGGATATGGCTATATTTAGTTTACATTTAGCTGGTATATCTTCCATTTTAAGTTCTATTAATTTTATAACT
ACTATAATTAACATGAGGGTCCCTGGTATGAGTATGCATAGACTACCTCTATTTGTGTGGTCTGTATTAATT
ACTACAATATTATTATTATTATCTTTACCAGTGTTGGCTGGTGCAATTACAATGTTATTGACAGATAGAAAT
TTTAATACAACATTCTTTG
>Paralemnalia_sp_Coel_40981
ATGAACAAATATATTACACGTTGGCTATTTTCTACTAATCATAAGGATATAGGTACTTTATAC---------
---------------------------------AGTATGTTAATACGACTAGAACTGTCAGCTCCAGGTAGT
ATGTTAGGAGATGATCATCTATATAATGTGATTGTAACATCACATGCTTTATTAATGATTTTCTTCCTTGTA
ATGCCAGTTATGATTGGAGGATTCGGAAATTGGTTTGTGCCAATTATGATTGGTGCCCCCGATATGGCCTTT
CCTAGATTAAACAATATAAGTTTCTGGTTACTACCACCTTCTCTAATATTATTAGTTGGTTCAATGTTTGTG
GAACAAGGAGCAGGTACAGGCTGGACCATTTATCCCCCACTATCAAGCATTCAAGCCCATTCAGGGGGAGCA
GTGGATATGGCTATATTTAGTTTACATCTAGCTGGTATATCTTCTATTTTAAGTTCAATAAACTTTATAACA
ACTATAGTTAATATGAGGGTTCCTGGGATGAGTATGCATAGATTACCTCTATTTGTATGGTCTGTATTAATT
ACTACAATATTGTTGTTATTATCTTTACCAGTGTTAGCTGGTGCAATTACAATGTTATTGACAGATAGAAAT
TTTAATACAACATTCTTTG
>Dendronephthya_sp_1201998
ATGAACAAATATCTTACACGTTGGCTATTTTCTACTAATCATAAGGATATAGGTACTTTATAT---------
---------------------------------AGTATGTTAATACGCCTAGAACTGTCCGCCCCAGGTAGT
ATGTTAGGAGATGATCATCTATATAATGTGATTGTGACATCACATGCTTTATTAATGATTTTCTTCCTGGTA
ATGCCAGTAATGATAGGGGGATTCGGAAATTGGTTTGTGCCAATTATGATTGGTGCGCCCGATATGGCCTTT
CCTAGATTAAACAATATCAGTTTTTGGTTATTACCGCCTTCTCTAATACTATTGGTTGGGTCTATGTTTGTG
GAACAGGGGGCAGGGACAGGCTGGACCGTTTATCCCCCACTATCAAGCATTCAAGCCCATTCAGGGGGAGCA
GTGGATATGGCTATATTTAGTTTACATCTAGCTGGTGTATCTTCCATTTTAAGTTCTATTAACTTTATAACT
ACTATAATTAACATGAGGGTTCCTGGTATGAGTATGCATAGATTGCCCCTATTTGTCTGGTCTGTATTAATT
ACTACAATATTGTTATTATTATCTNNNNNNNNNNNNNNNNNNNNNNNNNNNNNNNNNNNNNNNNNNNNNNNN
NNNNNNNNNNNNNNNNNNN
>Dendronephthya_sp_1201999
ATGAACAAATATCTTACACGTTGGCTATTTTCTACTAATCATAAGGATATAGGTACTTTATAT---------
---------------------------------AGTATGTTAATACGCCTAGAACTGTCCGCCCCAGGTAGT
ATGTTAGGAGATGATCATCTATATAATGTGATTGTGACATCACATGCTTTATTAATGATTTTCTTCCTGGTA
ATGCCAGTAATGATAGGGGGATTCGGAAATTGGTTTGTGCCAATTATGATTGGTGCGCCCGATATGGCCTTT
CCTAGATTAAACAATATCAGTTTTTGGTTATTACCGCCTTCTCTAATACTATTGGTTGGGTCTATGTTTGTG
GAACAGGGGGCAGGGACAGGCTGGACCGTTTATCCCCCACTATCAAGCATTCAAGCCCATTCAGGGGGAGCA
GTGGATATGGCTATATTTAGTTTACATCTAGCTGGTGTATCTTCCATTTTAAGTTCTATTAACTTTATAACT
ACTATAATTAACATGAGGGTTCCTGGTATGAGTATGCATAGATTGCCCCTATTTGTCTGGTCTGTATTAATT
ACTACAATATTGTTATTATTATCTNNNNNNNNNNNNNNNNNNNNNNNNNNNNNNNNNNNNNNNNNNNNNNNN
NNNNNNNNNNNNNNNNNNN
>Dendronephthya_sp_1201997
ATGAACAAATATCTTACACGTTGGCTATTTTCTACTAATCATAAGGATATAGGTACTTTATAT---------
---------------------------------AGTATGTTAATACGCCTAGAACTGTCCGCCCCAGGTAGT
ATGTTAGGAGATGATCATCTATATAATGTGATTGTGACATCACATGCTTTATTAATGATTTTCTTCCTGGTA
ATGCCAGTAATGATAGGGGGATTCGGAAATTGGTTTGTGCCAATTATGATTGGTGCGCCCGATATGGCCTTT
CCTAGATTAAACAATATCAGTTTTTGGTTATTACCGCCTTCTCTAATACTATTGGTTGGGTCTATGTTTGTG
GAACAGGGGGCAGGGACAGGCTGGACCGTTTATCCCCCACTATCAAGCATTCAAGCCCATTCAGGGGGAGCA
GTGGATATGGCTATATTTAGTTTACATCTAGCTGGTGTATCTTCCATTTTAAGTTCTATTAACTTTATAACT
ACTATAATTAACATGAGGGTTCCTGGTATGAGTATGCATAGATTGCCCCTATTTGTCTGGTCTGTATTAATT
ACTACAATATTGTTATTATTATCTNNNNNNNNNNNNNNNNNNNNNNNNNNNNNNNNNNNNNNNNNNNNNNNN
NNNNNNNNNNNNNNNNNNN
>Dendronephthya_sp_1201972
ATGAACAAATATCTTACACGTTGGCTATTTTCTACTAATCATAAGGATATAGGTACTTTATAT---------
---------------------------------AGTATGTTAATACGCCTAGAACTGTCCGCCCCAGGTAGT
ATGTTAGGAGATGATCATCTATATAATGTGATTGTGACATCACATGCTTTATTAATGATTTTCTTCCTGGTA
ATGCCAGTAATGATAGGGGGATTCGGAAATTGGTTTGTGCCAATTATGATTGGTGCGCCCGATATGGCCTTT
CCTAGATTAAACAATATCAGTTTTTGGTTATTACCGCCTTCTCTAATACTATTGGTTGGGTCTATGTTTGTG
GAACAGGGGGCAGGGACAGGCTGGACCGTTTATCCCCCACTATCAAGCATTCAAGCCCATTCAGGGGGAGCA
GTGGATATGGCTATATTTAGTTTACATCTAGCTGGTGTATCTTCCATTTTAAGTTCTATTAACTTTATAACT
ACTATAATTAACATGAGGGTTCCTGGTATGAGTATGCATAGATTGCCCCTATTTGTCTGGTCTGTATTAATT
ACTACAATATTGTTATTATTATCTNNNNNNNNNNNNNNNNNNNNNNNNNNNNNNNNNNNNNNNNNNNNNNNN
NNNNNNNNNNNNNNNNNNN
>Dendronephthya_sp_1202003
ATGAACAAATATCTTACACGTTGGCTATTTTCTACTAATCATAAGGATATAGGTACTTTATAT---------
---------------------------------AGTATGTTAATACGCCTAGAACTGTCCGCCCCAGGTAGT
ATGTTAGGAGATGATCATCTATATAATGTGATTGTGACATCACATGCTTTATTAATGATTTTCTTCCTGGTA
ATGCCAGTAATGATAGGGGGATTCGGAAATTGGTTTGTGCCAATTATGATTGGTGCGCCCGATATGGCCTTT
CCTAGATTAAACAATATCAGTTTTTGGTTATTACCGCCTTCTCTAATACTATTGGTTGGGTCTATGTTTGTG
GAACAGGGGGCAGGGACAGGCTGGACCGTTTATCCCCCACTATCAAGCATTCAAGCCCATTCAGGGGGAGCA
GTGGATATGGCTATATTTAGTTTACATCTAGCTGGTGTATCTTCCATTTTAAGTTCTATTAACTTTATAACT
ACTATAATTAACATGAGGGTTCCTGGTATGAGTATGCATAGATTGCCCCTATTTGTCTGGTCTGTATTAATT
ACTACAATATTGTTATTATTATCTNNNNNNNNNNNNNNNNNNNNNNNNNNNNNNNNNNNNNNNNNNNNNNNN
NNNNNNNNNNNNNNNNNNN
>Dendronephthya_sp_1201970
ATGAACAAATATCTTACACGTTGGCTATTTTCTACTAATCATAAGGATATAGGTACTTTATAT---------
---------------------------------AGTATGTTAATACGCCTAGAACTGTCCGCCCCAGGTAGT
ATGTTAGGAGATGATCATCTATATAATGTGATTGTGACATCACATGCTTTATTAATGATTTTCTTCCTGGTA
ATGCCAGTAATGATAGGGGGATTCGGAAATTGGTTTGTGCCAATTATGATTGGTGCGCCCGATATGGCCTTT
CCTAGATTAAACAATATCAGTTTTTGGTTATTACCGCCTTCTCTAATACTATTGGTTGGGTCTATGTTTGTG
GAACAGGGGGCAGGGACAGGCTGGACCGTTTATCCCCCACTATCAAGCATTCAAGCCCATTCAGGGGGAGCA
GTGGATATGGCTATATTTAGTTTACATCTAGCTGGTGTATCTTCCATTTTAAGTTCTATTAACTTTATAACT
ACTATAATTAACATGAGGGTTCCTGGTATGAGTATGCATAGATTGCCCCTATTTGTCTGGTCTGTATTAATT
ACTACAATATTGTTATTATTATCTNNNNNNNNNNNNNNNNNNNNNNNNNNNNNNNNNNNNNNNNNNNNNNNN
NNNNNNNNNNNNNNNNNNN
>Stereonephthya_sp_1202012
ATGAACAAATATCTTACACGTTGGCTATTTTCTACTAATCATAAGGATATAGGTACTTTATAT---------
---------------------------------AGTATGTTAATACGCCTAGAACTGTCCGCCCCAGGTAGT
ATGTTAGGAGATGATCATCTATATAATGTGATTGTAACATCACATGCTTTATTAATGATTTTCTTCCTGGTA
ATGCCAGTAATGATAGGGGGATTCGGAAATTGGTTTGTGCCAATTATGATTGGTGCGCCCGATATGGCCTTT
CCTAGATTAAACAATATCAGTTTCTGGTTATTACCGCCTTCTCTAATACTATTGGTTGGGTCTATGTTTGTG
GAACAAGGGGCAGGGACAGGCTGGACCGTTTATCCCCCACTATCAAGCATTCAAGCCCATTCAGGGGGAGCA
GTGGATATGGCTATATTTAGTTTACATCTAGCTGGTGTATCTTCCATTTTAAGTTCTATTAACTTTATAACT
ACTATAATTAACATGAGGGTTCCTGGTATGAGCATGCATAGATTGCCCTTATTTGTGTGGTCTGTATTAATT
ACTACAATATTATTATTATTATCTNNNNNNNNNNNNNNNNNNNNNNNNNNNNNNNNNNNNNNNNNNNNNNNN
NNNNNNNNNNNNNNNNNNN
>Stereonephthya_sp_1202014
ATGAACAAATATCTTACACGTTGGCTATTTTCTACTAATCATAAGGATATAGGTACTTTATAT---------
---------------------------------AGTATGTTAATACGCCTAGAACTGTCCGCCCCAGGTAGT
ATGTTAGGAGATGATCATCTATATAATGTGATTGTAACATCACATGCTTTATTAATGATTTTCTTCCTGGTA
ATGCCAGTAATGATAGGGGGATTCGGAAATTGGTTTGTGCCAATTATGATTGGTGCGCCCGATATGGCCTTT
CCTAGATTAAACAATATCAGTTTCTGGTTATTACCGCCTTCTCTAATACTATTGGTTGGGTCTATGTTTGTG
GAACAAGGGGCAGGGACAGGCTGGACCGTTTATCCCCCACTATCAAGCATTCAAGCCCATTCAGGGGGAGCA
GTGGATATGGCTATATTTAGTTTACATCTAGCTGGTGTATCTTCCATTTTAAGTTCTATTAACTTTATAACT
ACTATAATTAACATGAGGGTTCCTGGTATGAGCATGCATAGATTGCCCTTATTTGTGTGGTCTGTATTAATT
ACTACAATATTATTATTATTATCTNNNNNNNNNNNNNNNNNNNNNNNNNNNNNNNNNNNNNNNNNNNNNNNN
NNNNNNNNNNNNNNNNNNN
>Litophyton_sp_1201962
ATGAACAAATATCTTACACGTTGGCTATTTTCTACTAATCATAAGGATATAGGTACTTTATAT---------
---------------------------------AGTATGTTAATACGCCTAGAACTGTCCGCCCCAGGTAGT
ATGTTAGGAGATGATCATCTATATAATGTGATTGTAACATCACATGCTTTATTAATGATTTTCTTCCTGGTA
ATGCCAGTAATGATAGGGGGATTCGGAAATTGGTTTGTGCCAATTATGATTGGTGCGCCCGATATGGCCTTT
CCTAGATTAAACAATATCAGTTTCTGGTTATTACCGCCTTCTTTAATACTATTGGTTGGGTCTATGTTTGTG
GAACAAGGGGCAGGGACAGGCTGGACCGTTTATCCCCCACTATCAAGCATTCAAGCCCATTCAGGGGGAGCA
GTGGATATGGCTATATTTAGTTTACATCTAGCTGGTGTATCTTCCATTTTAAGTTCTATTAACTTTATAACC
ACTATAATTAACATGAGGGTTCCTGGGATGAGTATGCATAGATTGCCCTTATTTGTGTGGTCTGTATTAATT
ACTACAATATTGTTATTATTATCTNNNNNNNNNNNNNNNNNNNNNNNNNNNNNNNNNNNNNNNNNNNNNNNN
NNNNNNNNNNNNNNNNNNN
>Litophyton_sp_1201993
ATGAACAAATATCTTACACGTTGGCTATTTTCTACTAATCATAAGGATATAGGTACTTTATAT---------
---------------------------------AGTATGTTAATACGCCTAGAACTGTCCGCCCCAGGTAGT
ATGTTAGGAGATGATCATCTATATAATGTGATTGTAACATCACATGCTTTATTAATGATTTTCTTCCTGGTA
ATGCCAGTAATGATAGGGGGATTCGGAAATTGGTTTGTGCCAATTATGATTGGTGCGCCCGATATGGCCTTT
CCTAGATTAAACAATATCAGTTTCTGGTTATTACCGCCTTCTTTAATACTATTGGTTGGGTCTATGTTTGTG
GAACAAGGGGCAGGGACAGGCTGGACCGTTTATCCCCCACTATCAAGCATTCAAGCCCATTCAGGGGGAGCA
GTGGATATGGCTATATTTAGTTTACATCTAGCTGGTGTATCTTCCATTTTAAGTTCTATTAACTTTATAACC
ACTATAATTAACATGAGGGTTCCTGGGATGAGTATGCATAGATTGCCCTTATTTGTGTGGTCTGTATTAATT
ACTACAATATTGTTATTATTATCTNNNNNNNNNNNNNNNNNNNNNNNNNNNNNNNNNNNNNNNNNNNNNNNN
NNNNNNNNNNNNNNNNNNN
>Litophyton_sp_1201948
ATGAACAAATATCTTACACGTTGGCTATTTTCTACTAATCATAAGGATATAGGTACTTTATAT---------
---------------------------------AGTATGTTAATACGCCTAGAACTGTCCGCCCCAGGTAGT
ATGTTAGGAGATGATCATCTATATAATGTGATTGTAACATCACATGCTTTATTAATGATTTTCTTCCTGGTA
ATGCCAGTAATGATAGGGGGATTCGGAAATTGGTTTGTGCCAATTATGATTGGTGCGCCCGATATGGCCTTT
CCTAGATTAAACAATATCAGTTTCTGGTTATTACCGCCTTCTTTAATACTATTGGTTGGGTCTATGTTTGTG
GAACAAGGGGCAGGGACAGGCTGGACCGTTTATCCCCCACTATCAAGCATTCAAGCCCATTCAGGGGGAGCA
GTGGATATGGCTATATTTAGTTTACATCTAGCTGGTGTATCTTCCATTTTAAGTTCTATTAACTTTATAACC
ACTATAATTAACATGAGGGTTCCTGGGATGAGTATGCATAGATTGCCCTTATTTGTGTGGTCTGTATTAATT
ACTACAATATTGTTATTATTATCTNNNNNNNNNNNNNNNNNNNNNNNNNNNNNNNNNNNNNNNNNNNNNNNN
NNNNNNNNNNNNNNNNNNN
