# Supplementary material for: Neospongodes atlantica, a potential case of an early biological introduction in the Southwestern Atlantic
Source: PeerJ. 2022 Dec 15;10:e14347. doi: 10.7717/peerj.14347 (PMC9760029; doi:10.7717/peerj.14347)
Supplement: Supplemental Information 3 [file peerj-10-14347-s003.fasta]

>Gersemia_juliepackardae_VEN3208A3
NNNNNNNNNNNNNNNNNNNNAAACCGTTGAAAGGGAAGCGAATGGAGTTAGCAATTCGCCCTGCCAGATTCAGTTGCTCGTGCG--CCGCGACGTGCGCGCTCTCGATCC-GCATGGACGAGACGTGTGCGGGTGCGGCGCTCGGACGGCGCACTTCTGGCGGGCGAGCGTCAGCGTCGGTTGTCGACGGGCGACAAGGATGCAAGGAAGGTGGACCTG--CCC--TCGGGACGGTTGTTA-AGCCTTGCACTCGTATAGCTCGACGGCGACCGTGGCTCATC-----GAGGCGACGCGTGCCTAGCTGGCGACTCGAACGATCGGTCTGGCATGTCGACTGTGGCGGACGGCACGCCTGTGCGCTCGAACTGCTGCCGGTCGATCG-GACGATGTTCGCACACTACGCGTCGAAGATGCTGACGACCATACGGCTCCATCCGACCCGTCTTGAAACACGGACCAAGGAGTCTAACATGTGCGCAAGTCTCCGGGTGATCGAAACCCGTGGGCGCAATGAAAGTAAAGATCGTCCT----AGACGATTGAGGTGAGAAGCGCCGCATCATCGACCGACCTATTCTGCTCTCAGGAAGGTTTGAGTAAGAGCGTATCTGTTGGGACCCGAAAGATGGTGAACTATGCCTGAATAGGGTGAAGCCAGCGGAAACACTGGTGGAAGCTCGTAGCGATTCTGACGTGCAAATCGATCGTCGAATTTGGGTATAGCGGCGAAAGACTAATCGAACCATCTAGTAGCTGGTTCCCTCCGAAG
>Gersemia_rubiformis_ZS1
NNNNNNNNNNNNNNNNNNNNAAACCGTTGAAAGGGAAGCGAATGGAGTTAGCAATTCGCCCTGCCAGATTCAGTTGCTCGTGCG--CCGCGACGTGCGCGCTCTCGATCC-GCATGGACGAGACGTGTGCGGGTGCGGCGCTCGGACGGCGCACTTCTGGCGGGCGAGCGTCAGCGTCGGTTGTCGACGGGCGACAAGGATGCAAGGAAGGTGGACCTG--CCC--TCGGGCCGGTTGTTA-AGCCTTGCACTCGTATAGCTCGACGGCGACCGTGGCTCATC-----GAGGCGACGCGTGCCTAGCTGGCGACTCGAACGATCGGTCTGGCATGTCGACTGTGGCGGACGGCACGCCTGTGCGCTCGAACTGCTGCCGGTCGATCG-GACGATGTTCGCACACTACGCGTCGAAGATGCTGACGACCATACGGCTCCATCCGACCCGTCTTGAAACACGGACCAAGGAGTCTAACATGTGCGCAAGTCTCCGGGTGATCGAAACCCGTGGGCGCAATGAAAGTAAAGATCGTCCT----AGACGATTGAGGTGAGAAGCGCCGCATCATCGACCGACCTATTCTGCTCTCAGGAAGGTTTGAGTAAGAGCGTATCTGTTGGGACCCGAAAGATGGTGAACTATGCCTGAATAGGGTGAAGCCAGCGGAAACACTGGTGGAAGCTCGTAGCGATTCTGACGTGCAAATCGATCGTCGAATTTGGGTATAGCGGCGAAAGACTAATCGAACCATCTAGTAGCTGGTTCCCTCCGAAG
>Eunephthya_celata_40177
AGAGAGTTAAAAAGTACGTGAAACCGTTGAAAGGGAAGCGAATGGAGTTAGCAATTCGCCCTGCCAGATTCAGCCGCTCGCACT--TCGCGACGTGCGCGCTCTCGATCC-GCATGGACGAGACGTGTGCGGGTGCGTTGTGCGGACGGCGCACTTCTGGCGAGCGAGCGTCAGCGTCGGTTGTCGGCGGGCGACAAGGACACAAGGAAGGTGGACCTG--CCT--CACGGCCGGTTGTTAAAGACTTGTGCTCACATAGCTCGACGGCGACCGTGGCCC---------TTGCGACGTGTGCTTGGCTGGCGACCCGA-CGATCGGTCCGGCATGTCGACCGTGGCGGACGGCACGCCTGTGCGCTCAAACTGCTGCCGGTCGATCG-AGCGGTGCTCGCACACTACACGTCTAGGATGCTGACGACCATACGGCTCCATCCGACCCGTCTTGAAACACGGACCAAGGAGTCTAACATGTGCGCAAGTCTCCGGGTGATCGAAACCCGTGGGCACAATGAAAGTAAAGATCGTCTT-----GACGATTGAGGTGAGAAGCGCGGCATCATCGACCGACCTATTCTGCTCTCAGAAAGGTTTGAGTAAGAGCGTATCTGTTGGGACCCGAAAGATGGTGAACTATGCCTGAATAGGGTGAAGCCAGCGGAAACACTGGTGGAAGCTCGTAGCGATTCTGACGTGCAAATCGATCGTCGAATTTGGGTATAGCGGCGAAAGACTAATCGAACCATCTAGTAGCTGGTTCCCTCCGAAG
>Eunephthya_ericius_1178382
AGAGAGTTAAAAAGTACGTGAAACCGTTGAAAGGGAAGCGAATGGAGTTAGCAATTCGCCCTGCCAGATTCAGCCGCTCGCACT--TCGCGACGTGCGCGCTCTCGATCC-GCATGGACGAGACGTGTGCGGGTGCGTTGTGCGGACGGCGCACTTCTGGCGAGCGAGCGTCAGCGTCGGTTGTCGGCGGGCGACAAGGACACAAGGAAGGTGGACCTG--CCT--CACGGCCGGTTGTTAAAGACTTGTGCTCACATAGCTCGACGGCGACCGTGGCCC---------TTGCGACGTGTGCTTGGCTGGCGACCCGA-CGATCGGTCCGGCATGTCGACCGTGGCGGACGGCACGCCTGTGCGCTCAAACTGCTGCCGGTCGATCG-AGCGGTGCTCGCACACTACACGTCTAGGATGCTGACGACCATACGGCTCCATCCGACCCGTCTTGAAACACGGACCAAGGAGTCTAACATGTGCGCAAGTCTCCGGGTGATCGAAACCCGTGGGCACAATGAAAGTAAAGATCGTCTT-----GACGATTGAGGTGAGAAGCGCGGCATCATCGACCGACCTATTCTGCTCTCAGAAAGGTTTGAGTAAGAGCGTATCTGTTGGGACCCGAAAGATGGTGAACTATGCCTGAATAGGGTGAAGCCAGCGGAAACACTGGTGGAAGCTCGTAGCGATTCTGACGTGCAAATCGATCGTCGAATTTGGGTATAGCGGCGAAAGACTAATCGAACCATCTAGTAGCTGGTTCCCTCCGAAG
>Dendronephthya_mutabilis_SAF305
NNNNNNNNNNNNNNNNNNNNAAACCGTTGAAAGGGAAGCGAATGGAGTTAGCAATTCGCCCCGCCAGATTCAGTCGCTCGCGCA--TCGCGACGGTCGCGCTCTCGATCC-GCATGGACGAGGCGCGCTCGGACGCGGTGCGCGGACGGCGCACTTCTGGCGAGCGAGCGTCAGCGTCGGTTGTCGACGGGCGATAAGGTCGCAAGGAAGGTGGACCGG--CCT--CGCGGCTGGTTGTTA-AGACTTGCGCTCGCATAGCTCGTCGGCGACCGTGGTCT-----------GCGGCGCGTGCTCGGCTGGCGACCCGACCGATCGGTCCGGCATGTCGACCGTGGCGGACGGCACGCCTGTGCGCTCGAACCGCTGCCTGTCGATCGTGACGGTGTTCGCACACTACGCGCCTAGGATGCTGACGACCATACGGCTCCATCCGACCCGTCTTGAAACACGGACCAAGGAGTCTAACATGTGCGCGAGTCTCCGGGTGATCGAAACCCGTGGGCGCAATGAAAGTAAAGGCCGTCCT---CGGACGGTTGAGGTGAGAAGCGCCGCATCATCGACCGACCTTGTCTGCTCTCAGAGAGGTTTGAGTAAGAGCGTATCTGTTGGGACCCGAAAGATGGTGAACTATGCCTGAATAGGGTGAAGCCAGCGGAAACACTGGTGGAAGCTCGTAGCGATTCTGACGTGCAAATCGATCGTCGAATTTGGGTATAGCGGCGAAAGACTAATCGAACCATCTAGTAGCTGGTTCCCTCCGAAG
>Eunephthya_ericius_40176
AGAGAGTTAAAAAGTACGTGAAACCGTTGAAAGGGAAGCGAATGGAGTTAGCAATTCGCCCTGCCAGATTCAGCCGCTCGCACT--TCGCGACGTGCGCGCTCTCGATCC-GCATGGACGAGACGTGTGCGGGTGCGTTGTGCGGACGGCGCACTTCTGGCGAGCGAGCGTCAGCGTCGGTTGTCGGCGGGCGACAAGGACACAAGGAAGGTGGACCTG--CCT--CACGGCCGGTTGTTAAAGACTTGTGCTCACATAGCTCGACGGCGACCGTGGCCC---------TTGCGACGTGTGCTTGGCTGGCGACCCGA-CGATCGGTCCGGCATGTCGACCGTGGCGGACGGCACGCCTGTGCGCTCAAACTGCTGCCGGTCGATCG-AGCGGTGCTCGCACACTACACGTCTAGGATGCTGACGACCATACGGCTCCATCCGACCCGTCTTGAAACACGGACCAAGGAGTCTAACATGTGCGCAAGTCTCCGGGTGATCGAAACCCGTGGGCACAATGAAAGTAAAGATCGTCTT-----GACGATTGAGGTGAGAAGCGCGGCATCATCGACCGACCTATTCTGCTCTCAGAAAGGTTTGAGTAAGAGCGTATCTGTTGGGACCCGAAAGATGGTGAACTATGCCTGAATAGGGTGAAGCCAGCGGAAACACTGGTGGAAGCTCGTAGCGATTCTGACGTGCAAATCGATCGTCGAATTTGGGTATAGCGGCGAAAGACTAATCGAACCATCTAGTAGCTGGTTCCCTCCGAAG
>Eunephthya_ericius_1178383
AGAGAGTTAAAAAGTACGTGAAACCGTTGAAAGGGAAGCGAATGGAGTTAGCAATTCGCCCTGCCAGATTCAGCCGCTCGCACT--TCGCGACGTGCGCGCTCTCGATCC-GCATGGACGAGACGTGTGCGGGTGCGTTGTGCGGACGGCGCACTTCTGGCGAGCGAGCGTCAGCGTCGGTTGTCGGCGGGCGACAAGGACACAAGGAAGGTGGACCTG--CCT--CACGGCCGGTTGTTAAAGACTTGTGCTCACATAGCTCGACGGCGACCGTGGCCC---------TTGCGACGTGTGCTTGGCTGGCGACCCGA-CGATCGGTCCGGCATGTCGACCGTGGCGGACGGCACGCCTGTGCGCTCAAACTGCTGCCGGTCGATCG-AGCGGTGCTCGCACACTACACGTCTAGGATGCTGACGACCATACGGCTCCATCCGACCCGTCTTGAAACACGGACCAAGGAGTCTAACATGTGCGCAAGTCTCCGGGTGATCGAAACCCGTGGGCACAATGAAAGTAAAGATCGTCTT-----GACGATTGAGGTGAGAAGCGCGGCATCATCGACCGACCTATTCTGCTCTCAGAAAGGTTTGAGTAAGAGCGTATCTGTTGGGACCCGAAAGATGGTGAACTATGCCTGAATAGGGTGAAGCCAGCGGAAACACTGGTGGAAGCTCGTAGCGATTCTGACGTGCAAATCGATCGTCGAATTTGGGTATAGCGGCGAAAGACTAATCGAACCATCTAGTAGCTGGTTCCCTCCGAAG
>Eunephthya_shirleyae_40181
AGAGAGTTAAAAAGTACGTGAAACCGTTGAAAGGGAAGCGAATGGAGTTAGCAATTCGCCCTGCCAGATTCAGCCGCTCGCACT--TCGCGACGTGCGCGCTCTCGATCC-GCATGGACGAGACGTGTGCGGGTGCGTTGTGTGGACGGCGCACTTCTGGCGAGCGAGCGTCAGCGTCGGTTGTCGGCGGGCGACAAGGCCACAAGGAAGGTAGACCAG--CCT--CACGGCCGGTTGTTA-AGACTTGTGCTCACATAGCTCGACGGCGACCGTGGCCC----------TGCGACGTGTGCTTGGCTGGCGACCCGA-CGATCGGTCCGGCATGTCGACTGTGGCGGACGGCACGCCTGTGCGCTCGAACTGCTGCCGGTCGATCG-GACGGTGCTCGCACACTACGCGTCTAGGATGCTGACGGCCATACGGCTCCATCCGACCCGTCTTGAAACACGGACCAAGGAGTCTAACATGTGCGCAAGTCTCCGGGTGATCGAAACCCGTGGGCACAATGAAAGTAAAGATCGTCTC-----GACGATTGAGGTGAGAAGCGCGGCATCATCGACCGACCTATTCTGCTCTCAGAAAGGTTTGAGTAAGAGCGTATCTGTTGGGACCCGAAAGATGGTGAACTATGCCTGAATAGGGTGAAGCCAGCGGAAACACTGGTGGAAGCTCGTAGCGATTCTGACGTGCAAATCGATCGTCGAATTTGGGTATAGCGGCGAAAGACTAATCGAACCATCTAGTAGCTGGTTCCCTCCGAAG
>Scleronephthya_corymbosa_CO34159
AGAGAGTTAAAAAGTACGTGAAACCGTTGAAAGGGAAGCGAATGGAGTTAGCAATTCGCCCTGCCAGATTCAGTTGCTCGCGCA--GCGCGACGCACGCGCTCTCGATCC-GCATGGACGAGACGCGTGCGGGCGCGCTGTGCGGACGGCGCACTTCTGGCGAGCGAGCGTCAGCGTCGGTTGTCGTCGGGCGACAAGGACACGAGGAAGGTGGATCGG--CCT--CGCTGCCGGTTGTTA-AGCCTCGTGCTCGTACAGCTCGACGGCGACCGTGGAAC-------AAGCGCGACGCGTGCCTGGCTGGCGACTCGAACGATCGGTCCGGCATGTCGACCGTGGCGGACGGCACGCCTGTGCGCTCAAACTGCTGCCGGTCGATCG-GACGGTGTTCGCACACTACGCGTCAAGGATGCTGACGACCATACGGCTCCATCCGACCCGTCTTGAAACACGGACCAAGGAGTCTAACATGTGCGCGAGTCTCCGGGTGATCGAAACCCGTGGGCGCAATGAAAGTAAAGATCGTCCT----AGACGATTGAGGTGAGAAGCGCTGCATCATCGACCGACCTATTCTGCTCTCAGAGAGGTTTGAGTAAGAGCGTATCTGTTGGGACCCGAAAGATGGTGAACTATGCCTGAATAGGGTGAAGCCAGCGGAAACACTGGTGGAAGCTCGTAGCGATTCTGACGTGCAAATCGATCGTCGAATTTGGGTATAGCGGCGAAAGACTAATCGAACCATCTAGTAGCTGGTTCCCTCCGAAG
>Dendronephthya_sinaiensis_CO34163
AGAGAGTTAAAAAGTACGTGAAACCGTTGAAAGGGAAGCGAATGGAGTTAGCAATTCGCCCCGCCAGATTCAGTCGCTCGCGCA--TCGCGACGGTCGCGCTCTCGATCC-GCATGGACGAGGCGCGCTCGGACGCGGTGCGCGGACGGCGCACTTCTGGCGAGCGAGCGTCAGCGTCGGTTGTCGACGGGCGATAAGGTCGCAAGGAAGGTGGACCGG--CCT--CGCGGCTGGTTGTTA-AGACTTGCGCTCGCATAGCTCGTCGGCGACCGTGGTCT-----------GCGGCGCGTGCTCGGCTGGCGACCCGACCGATCGGTCCGGCATGTCGACCGTGGCGGACGGCACGCCTGTGCGCTCGAACCGCTGCCTGTCGATCGTGACGGTGTTCGCACACTACGCGCCTAGGATGCTGACGACCATACGGCTCCATCCGACCCGTCTTGAAACACGGACCAAGGAGTCTAACATGTGCGCGAGTCTCCGGGTGATCGAAACCCGTGGGCGCAATGAAAGTAAAGGCCGTCCT---AGGACGGCTGAGGTGAGAAGCGCCGCATCATCGACCGACCTTGTCTGCTCTCAGAGAGGTTTGAGTAAGAGCGTATCTGTTGSGACCCGAAAGATGGTGAACTATGCCTGAATAGGGTGAAGCCAGCGGAAACACTGGTGGAAGCTCGTAGCGATTCTGACGTGCAAATCGATCGTCGAATTTGGGTATAGCGGCGAAAGACTAATCGAACCATCTAGTAGCTGGTTCCCTCCGAAG
>Eunephthya_susanae_1178384
AGAGAGTTAAAAAGTACGTGAAACCGTTGAAAGGGAAGCGAATGGAGTTAGCAATTCGCCCTGCCAGATTCAGCCGCTCGCACT--TCGCGACGTGCGCGCTCTCGATCC-GCATGGACGAGACGTGTGCGGGTGCGTTGTGTGGACGGCGCACTTCTGGCGAGCGAGCGTCAGCGTCGGTTGTCGGCGGGCGACAAGGACACAAGGAAGGTAGACCTG--CCT--CACGGCCGGTTGTTA-AGACTTGTGCTCACATAGCTCGACGGCGACCGTGGCCC----------TGCGACGTGTGCTTGGCTGGCGACCCGA-CGATCGGTCCGGCATGTCGACTGTGGCGGACGGCACGCCTGTGCGCTCGAACTGCTGCCGGTCGATCG-AACGGTGCTCGCACACTACGCGTCTAGGATGCTGACGGCCATACGGCTCCATCCGACCCGTCTTGAAACACGGACCAAGGAGTCTAACATGTGCGCAAGTCTCCGGGTGATCGAAACCCGTGGGCACAATGAAAGTAAAGATCGTCTC-----GACGATTGAGGTGAGAAGCGCGGCATCATCGACCGACCTATTCTGCTCTCAGAAAGGTTTGAGTAAGAGCGTATCTGTTGGGACCCGAAAGATGGTGAACTATGCCTGAATAGGGTGAAGCCAGCGGAAACACTGGTGGAAGCTCGTAGCGATTCTGACGTGCAAATCGATCGTCGAATTTGGGTATAGCGGCGAAAGACTAATCGAACCATCTAGTAGCTGGTTCCCTCCGAAG
>Eunephthya_susanae_1178385
AGAGAGTTAAAAAGTACGTGAAACCGTTGAAAGGGAAGCGAATGGAGTTAGCAATTCGCCCTGCCAGATTCAGCCGCTCGCACT--TCGCGACGTGCGCGCTCTCGATCC-GCATGGACGAGACGTGTGCGGGTGCGTTGTGTGGACGGCGCACTTCTGGCGAGCGAGCGTCAGCGTCGGTTGTCGGCGGGCGACAAGGACACAAGGAAGGTAGACCTG--CCT--CACGGCCGGTTGTTA-AGACTTGTGCTCACATAGCTCGACGGCGACCGTGGCCC----------TGCGACGTGTGCTTGGCTGGCGACCCGA-CGATCGGTCCGGCATGTCGACTGTGGCGGACGGCACGCCTGTGCGCTCGAACTGCTGCCGGTCGATCG-AACGGTGCTCGCACACTACGCGTCTAGGATGCTGACGGCCATACGGCTCCATCCGACCCGTCTTGAAACACGGACCAAGGAGTCTAACATGTGCGCAAGTCTCCGGGTGATCGAAACCCGTGGGCACAATGAAAGTAAAGATCGTCTC-----GACGATTGAGGTGAGAAGCGCGGCATCATCGACCGACCTATTCTGCTCTCAGAAAGGTTTGAGTAAGAGCGTATCTGTTGGGACCCGAAAGATGGTGAACTATGCCTGAATAGGGTGAAGCCAGCGGAAACACTGGTGGAAGCTCGTAGCGATTCTGACGTGCAAATCGATCGTCGAATTTGGGTATAGCGGCGAAAGACTAATCGAACCATCTAGTAGCTGGTTCCCTCCGAAG
>Eunephthya_susanae_40186
AGAGAGTTAAAAAGTACGTGAAACCGTTGAAAGGGAAGCGAATGGAGTTAGCAATTCGCCCTGCCAGATTCAGCCGCTCGCACT--TCGCGACGTGCGCGCTCTCGATCC-GCATGGACGAGACGTGTGCGGGTGCGTTGTGTGGACGGCGCACTTCTGGCGAGCGAGCGTCAGCGTCGGTTGTCGGCGGGCGACAAGGACACAAGGAAGGTAGACCTG--CCT--CACGGCCGGTTGTTA-AGACTTGTGCTCACATAGCTCGACGGCGACCGTGGCCC----------TGCGACGTGTGCTTGGCTGGCGACCCGA-CGATCGGTCCGGCATGTCGACTGTGGCGGACGGCACGCCTGTGCGCTCGAACTGCTGCCGGTCGATCG-AACGGTGCTCGCACACTACGCGTCTAGGATGCTGACGGCCATACGGCTCCATCCGACCCGTCTTGAAACACGGACCAAGGAGTCTAACATGTGCGCAAGTCTCCGGGTGATCGAAACCCGTGGGCACAATGAAAGTAAAGATCGTCTC-----GACGATTGAGGTGAGAAGCGCGGCATCATCGACCGACCTATTCTGCTCTCAGAAAGGTTTGAGTAAGAGCGTATCTGTTGGGACCCGAAAGATGGTGAACTATGCCTGAATAGGGTGAAGCCAGCGGAAACACTGGTGGAAGCTCGTAGCGATTCTGACGTGCAAATCGATCGTCGAATTTGGGTATAGCGGCGAAAGACTAATCGAACCATCTAGTAGCTGGTTCCCTCCGAAG
>Eunephthya_shirleyae_40180
AGAGAGTTAAAAAGTACGTGAAACCGTTGAAAGGGAAGCGAATGGAGTTAGCAATTCGCCCTGCCAGATTCAGCCGCTCGCACT--TCGCGACGTGCGCGCTCTCGATCC-GCATGGACGAGACGTGTGCGGGTGCGTTGTGTGGACGGCGCACTTCTGGCGAGCGAGCGTCAGCGTCGGTTGTCGGCGGGCGACAAGGCCACAAGGAAGGTAGACCAG--CCT--CACGGCCGGTTGTTA-AGACTTGTGCTCACATAGCTCGACGGCGACCGTGGCCC----------TGCGACGTGTGCTTGGCTGGCGACCCGA-CGATCGGTCCGGCATGTCGACTGTGGCGGACGGCACGCCTGTGCGCTCGAACTGCTGCCGGTCGATCG-GACGGTGCTCGCACACTACGCGTCTAGGATGCTGACGGCCATACGGCTCCATCCGACCCGTCTTGAAACACGGACCAAGGAGTCTAACATGTGCGCAAGTCTCCGGGTGATCGAAACCCGTGGGCACAATGAAAGTAAAGATCGTCTC-----GACGATTGAGGTGAGAAGCGCGGCATCATCGACCGACCTATTCTGCTCTCAGAAAGGTTTGAGTAAGAGCGTATCTGTTGGGACCCGAAAGATGGTGAACTATGCCTGAATAGGGTGAAGCCAGCGGAAACACTGGTGGAAGCTCGTAGCGATTCTGACGTGCAAATCGATCGTCGAATTTGGGTATAGCGGCGAAAGACTAATCGAACCATCTAGTAGCTGGTTCCCTCCGAAG
>Nephthea_elatensis_CO34112
NNNNNNNNNNNNNNNNNNNNAAACCGTTGAAAGGGAAGCGAATGGAGTTAGCAATTCGCCCTGCCAGATTCAGTCGCCCGCGCGGTTCGCGACGGCCGCGCCCTCGATCC-TCATGGACGAGGCGCGATCGGACGCGCCGTGCGGGCGGCGCACTTCYGGCGAGCGAGCGTCAGCGTCGGTTGTCGGCGGGCGACAAGGTCGCAAGTAAGGTGGATCGG-CCCT--CGCGSCCGGTTGTTA-AGACTTGCGCTCGTATAGCTCGGCGGCGACCGTGGCCCCCCATGTGGTGGCGGCGCGTGCTCGGCTGGCGACCCGACCGATCGGTCCGGCATGTCGACCGTGGCGGACGGCACGCCTGTGCGCTCAAACCGCTGCCTGTCGATCGCGACGGTGCTCGCACACTACGCGCCGAGGATGCTGACGACCATACGGCTCCATCCGACCCGTCTTGAAACACGGACCAAGGAGTCTAACATGTGCGCGAGTCTCCGGGTGCTCGAAACCCGTGGGCGCAATGAAAGTAAAGGCCGTCCC----GGACGACCGAGGTGAGAAGCGCGGCATCATCGACCGACCTTATCTGCTCTCAGAGAGGTTTGAGTAAGAGCGTATCTGTTGGGACCCGAAAGATGGTGAACTATGCCTGAATAGGGTGAAGCCAGCGGAAACACTGGTGGAAGCTCGTAGCGATTCTGACGTGCAAATCGATCGTCGAATTTGGGTATAGCGGCGAAAGACTAATCGAACCATCTAGTAGCTGGTTCCCTCCGAAG
>Eunephthya_granulata_40179
AGAGAGTTAAAAAGTACGTGAAACCGTTGAAAGGGAAGCGAATGGAGTTAGCAATTCGCCCTGCCAGATTCAGCCGCTCGCGCT--TCGCGACGTGCGCGCTCTCGATCC-GCATGGACGAGACGTGTGCGGGCGCGTCGTGCGGACGGCGCACTTCTGGCGAGCGAGCGTCAGCGTCGGTTGTCGGCGGGCGACAAGGACACGAGGAAGGTAGACCGG--CCT--AACGGTTGGTTGTTA-AGACTCGTGCTCGTATAGCTCGACGGCGACCGTGGCCC----------TGCGACGTGTGCTTGGCTGGCGACCCGA-CGATCGGTCCGGCATGTCGACCGTGGCGGACGGCACGCCTGTGCGCTCAAACTGCTGCCGGTCGATCG-AACGGTGTTCGCACASTACGCGTCTAGGATGCTGACGACCATACGGCTCCATCCGACCCGTCTTGAAACACGGACCAAGGAGTCTAACATGTGCGCAAGTCTCCGGGTGATMGAAACCCGTGGGCACAATGAAAGTAAAGATCGTCTT-----GACGATTGAGGTGAGAAGCGCGGCATCATCGACCGACCTATTCTGCTCTCAGGAAGGTTTGAGTAAGAGCGTATCTGTTGGGACCCGAAAGATGGTGAACTATGCCTGAATAGGGTGAAGCCAGCGGAAACACTGGTGGAAGCTCGTAGCGATTCTGACGTGCAAATCGATCGTCGAATTTGGGTATAGCGGCGAAAGACTAATCGAACCATCTAGTAGCTGGTTCCCTCCGAAG
>Eunephthya_thyrsoidea_40183
AGAGAGTTAAAAAGTACGTGAAACCGTTGAAAGGGAAGCGAATGGAGTTAGCAATTCGCCCTGCCAGATTCAGCCGCTCGCGCT--TCGCGACGTGCACGCTCTCGATCC-GCATGGACGAGACGTGTGCGGGTGCGTGGTGCGGACGGCGCACTTCTGGCGAGCGAGCGTCAGCGTCGGTTGTCGGCGGGCGACAAGGGCACAAGGAAGGTAGACTGG--CCT--AACGGCTGGTTGTTA-AGACTTGTGATCGTATAGCCCGACGGCGACCGTGGCCC----------TGCGACGTGTGCTTGGCTGGCGACCCGACCGATCGGTCCGGCATGTCGACCGTGGCGGACGGCACGCCTGTGCGCTCAAACTGCTGCCGGTCGATCG--ACGGCGTTCGCACACTACGCGTCTAGGATGCTGACGACCATACGGCTCCATCCGACCCGTCTTGAAACACGGACCAAGGAGTCTAACATGTGCGCGAGTCTCCGGGTGATCGAAACCCGTGGGCACAATGAAAGTAAAGATCGTCTT-----GACGATTGAGGTGAGAAGCGCGGCATCATCGACCGACCTATTCTGCTCTCAGAAAGGTTTGAGTAAGAGCGTATCTGTTGGGACCCGAAAGATGGTGAACTATGCCTGAATAGGGTGAAGCCAGCGGAAACACTGGTGGAAGCTCGTAGCGATTCTGACGTGCAAATCGATCGTCGAATTTGGGTATAGCGGCGAAAGACTAATCGAACCATCTAGTAGCTGGTTCCCTCCGAAG
>Eunephthya_thyrsoidea_40182
AGAGAGTTAAAAAGTACGTGAAACCGTTGAAAGGGAAGCGAATGGAGTTAGCAATTCGCCCTGCCAGATTCAGCCGCTCGCGCT--TCGCGACGTGCACGCTCTCGATCC-GCATGGACGAGACGTGTGCGGGTGCGTGGTGCGGACGGCGCACTTCTGGCGAGCGAGCGTCAGCGTCGGTTGTCGGCGGGCGACAAGGGCACAAGGAAGGTAGACTGG--CCT--AACGGCTGGTTGTTA-AGACTTGTGATCGTATAGCCCGACGGCGACCGTGGCCC----------TGCGACGTGTGCTTGGCTGGCGACCCGACCGATCGGTCCGGCATGTCGACCGTGGCGGACGGCACGCCTGTGCGCTCAAACTGCTGCCGGTCGATCG--ACGGCGTTCGCACACTACGCGTCTAGGATGCTGACGACCATACGGCTCCATCCGACCCGTCTTGAAACACGGACCAAGGAGTCTAACATGTGCGCGAGTCTCCGGGTGATCGAAACCCGTGGGCACAATGAAAGTAAAGATCGTCTT-----GACGATTGAGGTGAGAAGCGCGGCATCATCGACCGACCTATTCTGCTCTCAGAAAGGTTTGAGTAAGAGCGTATCTGTTGGGACCCGAAAGATGGTGAACTATGCCTGAATAGGGTGAAGCCAGCGGAAACACTGGTGGAAGCTCGTAGCGATTCTGACGTGCAAATCGATCGTCGAATTTGGGTATAGCGGCGAAAGACTAATCGAACCATCTAGTAGCTGGTTCCCTCCGAAG
>Litophyton_sp_CO36969
NNNNNNNNNNNNNNNNNNNNAAACCGTTGAAAGGGAAGCGAATGGAGTTAGCAATTCGCCCTGCCAGATTCAGTCGCCCGCGCGGTCCGCGACGGCCGCGCTCTCGATCC-GCATGGACGAGGCGCGATCGGACGCGCCGTGCGGGCGGCGCACTTCTGGCGAGCGAGCGTCAGCGTCGGTTGTCGGCGGGCGACAAGGTCGCAGGTAAGGTGGATCGG-CCCT--CGCGGCCGGTTGTTA-AGACTTGCGCTCGTATAGCTCGGCGGCGACCGTGGCCCCCC-TGCGGTGGCGGCGCGTGCTCGGCTGGCGACCCGACCGATCGGTCCGGCATGTCGACCGTGGCGGACGGCACGCCTGTGCGCTCGAACCGCTGCCTGTCGATCGCGACGGTGCTCGCACACTACGCGCCGAGGATGCTGACGACCATACGGCTCCATCCGACCCGTCTTGAAACACGGACCAAGGAGTCTAACATGTGCGCGAGTCTCCGGGTGCTCGAAACCCGTGGGCGCAATGAAAGTAAAGGCCGTCCC----GGACGACCGAGGTGAGAAGCGCGGCATCATCGACCGACCTTATCTGCTCTCAGAGAGGTTTGAGTAAGAGCGTATCTGTTGGGACCCGAAAGATGGTGAACTATGCCTGAATAGGGTGAAGCCAGCGGAAACACTGGTGGAAGCTCGTAGCGATTCTGACGTGCAAATCGATCGTCGAATTTGGGTATAGCGGCGAAAGACTAATCGAACCATCTAGTAGCTGGTTCCCTCCGAAG
>Paralemnalia_thyrsoides_CO34087
NNNNNNNNNNNNNNNNNNNNAAACCGTTGAAAGGGAAGCGAATGGAGTTAGCAATTCGC-CTGTCAGACTCAGTTGCATGCGCT--TCGCGACGTGCGCGCTCTCGATCC-CCATGGACGGGTCGCGTACGGATGCGATGTGCGAGCGGCGCATTTCTGGCAGACGAGCGTCAGCGTCGGTTGTTGTCTAACGAAAAGGTCGCAAGGAAGGTAGATTGG--CCC--TCGGGCTGGTTGTTA-AGCCTTGCGCTCACATGGTTAGACGGCGACCGTGGCAT----------TGCGACGCGTGCCCTGCTGGCGACCCGTGCTCTCGGTCTGGCATGTCGACTGTGGCGGACGGCACGCCTGTGCGCTCAAACTGCTGCCGGTCGCGAG-TACGGTGTTCGCACACAACGCGTCCAGGATGCTGACGATCATACGGCTCCATCCGACCCGTCTTGAAACACGGACCAAGGAGTCTAACATGTGCGCAAGTCTCCGGGTGATCGAAACCCGTGGGCACAATGAAAGTAAAGACCGTCCC----AGACGGTTGAGGTGAGAAGCGCTGCACCATCGACCGACCTATTCTGCTCTCAGAAAGGTTTGAGTAAGAGCGTATCTGTTGGGACCCGAAAGATGGTGAACTATGCCTGAATAGGGTGAAGCCAGCGGAAACACTGGTGGAAGCTCGTAGCGATTCTGACGTGCAAATCGATCGTCGAATTTGGGTATAGCGGCGAAAGACTAATCGAACCATCTAGTAGCTGGTTCCCTCCGAAG
>Eunephthya_thyrsoidea_40185
AGAGAGTTAAAAAGTACGTGAAACCGTTGAAAGGGAAGCGAATGGAGTTAGCAATTCGCCCTGCCAGATTCAGCCGCTCGCGCT--TCGCGACGTGCACGCTCTCGATCC-GCATGGACGAGACGTGTGCGGGTGCGTGGTGCGGACGGCGCACTTCTGGCGAGCGAGCGTCAGCGTCGGTTGTCGGCGGGCGACAAGGGCACAAGGAAGGTAGACTGG--CCT--AACGGCTGGTTGTTA-AGACTTGTGATCGTATAGCCCGACGGCGACCGTGGCCC----------TGCGACGTGTGCTTGGCTGGCGACCCGACCGATCGGTCCGGCATGTCGACCGTGGCGGACGGCACGCCTGTGCGCTCAAACTGCTGCCGGTCGATCG--ACGGCGTTCGCACACTACGCGTCTAGGATGCTGACGACCATACGGCTCCATCCGACCCGTCTTGAAACACGGACCAAGGAGTCTAACATGTGCGCGAGTCTCCGGGTGATCGAAACCCGTGGGCACAATGAAAGTAAAGATCGTCTT-----GACGATTGAGGTGAGAAGCGCGGCATCATCGACCGACCTATTCTGCTCTCAGAAAGGTTTGAGTAAGAGCGTATCTGTTGGGACCCGAAAGATGGTGAACTATGCCTGAATAGGGTGAAGCCAGCGGAAACACTGGTGGAAGCTCGTAGCGATTCTGACGTGCAAATCGATCGTCGAATTTGGGTATAGCGGCGAAAGACTAATCGAACCATCTAGTAGCTGGTTCCCTCCGAAG
>Eunephthya_thyrsoidea_40184
AGAGAGTTAAAAAGTACGTGAAACCGTTGAAAGGGAAGCGAATGGAGTTAGCAATTCGCCCTGCCAGATTCAGCCGCTCGCGCT--TCGCGACGTGCGCGCTCTCGATCC-GCATGGACGAGACGTGTGCGGGCGCGTGGTGCGGACGGCGCACTTCTGGCGAGCGAGCGTCAGCGTCGGTTGTCGGCGGGCGACAAGGGCACAAGGAAGGTAGACTGG--CCT--AACGGCTGGTTGTTA-AGACTTGTGATCGTATAGCCCGACGGCGACCGTGGCCC----------TGCGACGTGTGCTTGGCTGGCGACCCGA-CGATCGGTCCGGCATGTCGACCGTGGCGGAMGGSACGCCTGTGCGCTCAAACTGCTGCCGGTCGATCG-GACGGCGTTCGCACACTACGCGTCTAGGATGCTGACGACCATACGGCTCCATCCGACCCGTCTTGAAACACGGACCAAGGAGTCTAACATGTGCGCGAGTCTCCGGGTGATCGAAACCCGTGGGCACAATGAAAGTAAAGATCGTCTT-----GACGATTGAGGTGAGAAGCGCGGCATCATCGACCGACCTATTCTGCTCTCAGAAAGGTTTGAGTAAGAGCGTATCTGTTGGGACCCGAAAGATGGTGAACTATGCCTGAATAGGGTGAAGCCAGCGGAAACACTGGTGGAAGCTCGTAGCGATTCTGACGTGCAAATCGATCGTCGAATTTGGGTATAGCGGCGAAAGACTAATCGAACCATCTAGTAGCTGGTTCCCTCCGAAG
>Capnella_cf_spicata_40224
AGAGAGTTAAAAAGTACGTGAAACCGTTGAAAGGGAAGCGAATGGAGTTAGCAATTCGCCCTGCCAGATTCAGCTGCCCGTGCT--TCGCGACGTGCGCGCTTTCGATCC-GCATGGACGAGACGTGTGCGGGTGCGTTGTGCGGACGGCGCACTTCTGGCGAGCGAGCGTCAGCGTCGGTTGTCTGCGGGCGAYAAGGACACGAGGAAGGTAGACCGA--TCTTACACGGCCGGTTGTTA-AGACTCGTGATCGCATAGCTCGACGGCGACCGTGGCCC----------TGCGACGTGTGCYTGGCTGGCGACCCGACCGATCGGTYCGGCATGTCGACTGTGGCGGACGGCACGCCTGTGCGCTCAAACTGCTGCCAGTCGATCG-GATGGTGTTCGCACACTACGCGTCTAGGATGCTGACGACCATACGGCTCCATCCGACCCGTCTTGAAACACGGACCAAGGAGTCTAACATGTGCGCAAGTCTCCGGGTGATCGAAACCCGTGGGCACAATGAAAGTAAAGATCGTCCA----AGACGATTGAGGTGAGAAGCGCAGCATCATCGACCGACCTATTCTGCTCTCAGAAAGGTTTGAGTAAGAGCGTATCTGTTGGGACCCGAAAGATGGTGAACTATGCCTGAATAGGGTGAAGCCAGCGGAAACACTGGTGGAAGCTCGTAGCGATTCTGACGTGCAAATCGATCGTCGAATTTGGGTATAGCGGCGAAAGACTAATCGAACCATCTAGTAGCTGGTTCCCTCCGAAG
>Capnella_cf_spicata_1178393
AGAGAGTTAAAAAGTACGTGAAACCGTTGAAAGGGAAGCGAATGGAGTTAGCAATTCGCCCTGCCAGATTCAGCYGCCCGTGCT--TCGCGACGTGCGCGCTTTCGATCC-GCATGGACGAGACGTGTGCGGGTGCGTTGTGCGGACGGCGCACTTCTGGCGAGCGAGCGTCAGCGTCGGTTGTCTGCGGGCGACAAGGACACGAGGAAGGTAGACCGA--TCTTACACGGCCGGTTGTTA-AGACTCGTGATCGCATAGCTCGACGGCGACCGTGGCCC----------TGCGACGTGTGCTTGGCTGGCGACCCGACCGATCGGTCCGGCATGTCGACCGTGGCGGACGGCACGCCTGTGCGCTCAAACTGCTGCCAGTCGATCG-GATGGTGTTCGCACACTACGCGTCTAGGATGCTGACGACCATACGGCTCCATCCGACCCGTCTTGAAACACGGACCAAGGAGTCTAACATGTGCGCAAGTCTCCGGGTGATCGAAACCCGTGGGCACAATGAAAGTAAAGATCGTCCA----AGACGATTGAGGTGAGAAGCGCAGCATCATCGACCGACCTATTCTGCTCTCAGAAAGGTTTGAGTAAGAGCGTATCTGTTGGGACCCGAAAGATGGTGAACTATGCCTGAATAGGGTGAAGCCAGCGGAAACACTGGTGGAAGCTCGTAGCGATTCTGACGTGCAAATCGATCGTCGAATTTGGGTATAGCGGCGAAAGACTAATCGAACCATCTAGTAGCTGGTTCCCTCCGAAG
>Stereonephthya_cundabiluensis_CO34204
AGAGAGTTAAAAAGTACGTGAAACCGTTGAAAGGGAAGCGAATGGAGTTAGCAATTCGCCCCGCCAGATTCAGTCGCTCGCGCT--GTGCGACGGCCGCGCTCTCGATCC-GCATGGACGAGRCGCGTTCGGACGCGCCGTGCGGGCGGCGCACTTCTGGCGAGCGAGCGTCAGCGTCGGTTGTCGTCGGGCGACAAGGTCGCGAGTAAGGTGGACCGT--CCT--TCGGGCCGGTTGTTACAGACTCGCGTTCGTACAGCTCGGCGGCGACCGTGGCCC---------CTGCGACGCGTGCTTGGCTGGCGACCCGATCGATCGGTACGGCATGTCGACCGTGGCGGACGGCACGCCTGTGCGCTCGAACTGCTGCCTGCCGATCGTAACGGTGTTCGCACACTACGCGCCTAGGATGCTGACGRCCATACGGCTCCATCCGACCCGTCTTGAAACACGGACCAAGGAGTCTAACATGTGCGCGAGTCTCCGGGTGATCGAAACCCGTGGGCGCAATGAAAGTAAAGGCCGCGCT---CGCGCGGCTGAGGTGAGAAGCGCCGCATCATCGACCGACCTTATCTGCTCTCAGAGAGGTTTGAGTAAGAGCGTATCTGTTGGGACCCGAAAGATGGTGAACTATGCCTGAATAGGGTGAAGCCAGCGGAAACACTGGTGGAAGCTCGTAGCGATTCTGACGTGCAAATCGATCGTCGAATTTGGGTATAGCGGCGAAAGACTAATCGAACCATCTAGTAGCTGGTTCCCTCCGAAG
>Capnella_imbricata_CO36961
NNNNNNNNNNNNNNNNNNNNAAACCGTTGAAAGGGAAGCGAATGGGGTTAGCAATTCGCCCTGCCAGATTCAGTTGCCCGCGCT--GCGCGACGTGCGCGCTCTCGATCC-CCATGGACG----------------------------------------------------------------------------------------------------------------------------------------------------------------------------------------------------------------------------------------CGAGCG--------------------------------------TCGCACACTACGCGTCTAGGATGCTGACGGCCATACGGCTCCATCCGACCCGTCTTGAAACACGGACCAAGGAGTCTAACATGTGCGCGAGTCTCCGGGTGATCGAAACCCGTGGGCACAATGAAGGTAAAGATCGTCCA----AGACGATTGAGGTGAGAAGCGCGGCATCATCGACCGACCTATTCTGCTCTCAGAAAGGTTTGAGTAAGAGCGTATCTGTTGGGACCCGAAAGATGGTGAACTATGCCTGAATAGGGTGAAGCCAGCGGAAACACTGGTGGAAGCTCGTAGCGATTCTGACGTGCAAATCGATCGTCGAATTTGGGTATAGCGGCGAAAGACTAATCGAACCATCTAGTAGCTGGTTCCCTCCGAAG
>Capnella_imbricata_CO36989
NNNNNNNNNNNNNNNNNNNNAAACCGTTGAAAGGGAAGCGAATGGGGTTAGCAATTCGCCCTGCCAGATTCAGTTGCCCGCGCT--GCGCGACGTGCGCGCTCTCGATCC-CCATGGACG----------------------------------------------------------------------------------------------------------------------------------------------------------------------------------------------------------------------------------------CGAGCG--------------------------------------TCGCACACTACGCGTCTAGGATGCTGACGGCCATACGGCTCCATCCGACCCGTCTTGAAACACGGACCAAGGAGTCTAACATGTGCGCGAGTCTCCGGGTGATCGAAACCCGTGGGCACAATGAAGGTAAAGATCGTCCA----AGACGATTGAGGTGAGAAGCGCGGCATCATCGACCGACCTATTCTGCTCTCAGAAAGGTTTGAGTAAGAGCGTATCTGTTGGGACCCGAAAGATGGTGAACTATGCCTGAATAGGGTGAAGCCAGCGGAAACACTGGTGGAAGCTCGTAGCGATTCTGACGTGCAAATCGATCGTCGAATTTGGGTATAGCGGCGAAAGACTAATCGAACCATCTAGTAGCTGGTTCCCTCCGAAG
>Scleronephthya_sp_41038
NNNNNNNNNNNNNNNNNNNNAAACCGTTGAAAGGGAAGCGAATGGAGTTAGCAATTCGCCCTGCCAGATTCAGTTGCTCGCGCA--GCGCGACGCACGCGCTCTCGATCC-GCATGGACGAGACGCGTGCGGGCGCGCTGTGCGGACGGCGCACTTCTGGCGAGCGAGCGTCAGCGTCGGTTGTCGTCGGGCGACAAGGACACGAGGAAGGTGGATCGG--CCT--CGCTGCCGGTTGTTA-AGCCTCGTGCTCGTACAGCTCGACGGCGACCGTGGAATTC----TTAGCGCGACGCGTGCCTGGCTGGCGACTCGAACGATCGGTCCGGCATGTCGACCGTGGCGGACGGCACGCCTGTGCGCTCAAACTGCTGCCGGTCGATCG-GACGGTGTTCGCACACTACGCGTCAAGGATGCTGACGACCATACGGCTCCATCCGACCCGTCTTGAAACACGGACCAAGGAGTCTAACATGTGCGCGAGTCTCCGGGTGATCGAAACCCGTGGGCGCAATGAAAGTAAAGATCGTCCT----AGACGATTGAGGTGAGAAGCGCTGCATCATCGACCGACCTATTCTGCTCTCAGAGAGGTTTGAGTAAGAGCGTATCTGTTGGGACCCGAAAGATGGTGAACTATGCCTGAATAGGGTGAAGCCAGCGGAAACACTGGTGGAAGCTCGTAGCGATTCTGACGTGCAAATCGATCGTCGAATTTGGGTATAGCGGCGAAAGACTAATCGAACCATCTAGTAGCTGGTTCCCTCCGAAG
>Scleronephthya_sp_41039
NNNNNNNNNNNNNNNNNNNNAAACCGTTGAAAGGGAAGCGAATGGAGTTAGCAATTCGCCCTGCCAGATTCAGTTGCTCGCGCA--GCGCGACGCACGCGCTCTCGATCC-GCATGGACGAGACGCGTGCGGGCGCGCTGTGCGGACGGCGCACTTCTGGCGAGCGAGCGTCAGCGTCGGTTGTCGTCGGGCGACAAGGACACGAGGAAGGTGGATCGG--CCT--CGCTGCCGGTTGTTA-AGCCTCGYGCTCGTACAGCTCGACGGCGACCGTGGAATTT----TTAGCGCGACGCGTGCCTGGCTGGCGACTCGAACGATCGGTCCGGCATGTCGACCGTGGCGGACGGCACGCCTGTGCGCTCAAACTGCTGCCGGTCGATCG-GACGGTGTTCGCACACTACGCGTCAAGGATGCTGACGACCATACGGCTCCATCCGACCCGTCTTGAAACACGGACCAAGGAGTCTAACATGTGCGCGAGTCTCCGGGTGATCGAAACCCGTGGGCGCAATGAAAGTAAAGATCGTCCT----AGACGATTGAGGTGAGAAGCGCTGCATCATCGACCGACCTATTCTGCTCTCAGAGAGGTTTGAGTAAGAGCGTATCTGTTGGGACCCGAAAGATGGTGAACTATGCCTGAATAGGGTGAAGCCAGCGGAAACACTGGTGGAAGCTCGTAGCGATTCTGACGTGCAAATCGATCGTCGAATTTGGGTATAGCGGCGAAAGACTAATCGAACCATCTAGTAGCTGGTTCCCTCCGAAG
>Scleronephthya_sp_41040
NNNNNNNNNNNNNNNNNNNNAAACCGTTGAAAGGGAAGCGAATGGAGTTAGCAATTCGCCCTGCCAGATTCAGTTGCTCGCGCA--GCGCGACGCACGCGCTCTCGATCC-GCATGGACGAGACGCGTGCGGGCGCGCTGTGCGGACGGCGCACTTCTGGCGAGCGAGCGTCAGCGTCGGTTGTCGTCGGGCGACAAGGACACGAGGAAGGTGGATCGG--CCT--CGCTGCCGGTTGTTA-AGCCTCGTGCTCGTACAGCTCGACGGCGACCGTGGAA-------YAAGCGCGACGCGTGCCTGGCTGGCGACTCGAACGATCGGTCCGGCATGTCGACCGTGGCGGACGGCACGCCTGTGCGCTCAAACTGCTGCCGGTCGATCG-GACGGTGTTCGCACACTACGCGTCAAGGATGCTGACGACCATACGGCTCCATCCGACCCGTCTTGAAACACGGACCAAGGAGTCTAACATGTGCGCGAGTCTCCGGGTGATCGAAACCCGTGGGCGCAATGAAAGTAAAGATCGTCCT----AGACGATTGAGGTGAGAAGCGCTGCATCATCGACCGACCTATTCTGCTCTCAGAGAGGTTTGAGTAAGAGCGTATCTGTTGGGACCCGAAAGATGGTGAACTATGCCTGAATAGGGTGAAGCCAGCGGAAACACTGGTGGAAGCTCGTAGCGATTCTGACGTGCAAATCGATCGTCGAATTTGGGTATAGCGGCGAAAGACTAATCGAACCATCTAGTAGCTGGTTCCCTCCGAAG
>Dendronephthya_sp_40907
NNNNNNNNNNNNNNNNNNNNAAACCGTTGAAAGGGAAGCGAATGGAGTTAGCAATTCGCCCCGCCAGATTCAGTCGCTCGCGCA--TCGCGACGGTCGCGCTCTCGATCC-GCATGGACGAGGCGCGCTCGGACGCGGTGCGCGGACGGCGCACTTCTGGCGAGCGAGCGTCAGCGTCGGTTGTCGACGGGCGATAAGGTCGCAAGGAAGGTGGACCGG--CCT--CGCGGCTGGTTGTTA-AGACTTGCGCTCGCATAGCTCGTCGGCGACCGTGGTCT-----------GCGGCGCGTGCTCGGCTGGCGACCCGACCGATCGGTCCGGCATGTCGACCGTGGCGGACGGCACGCCTGTGCGCTCGAACCGCTGCCTGTCGATCGTGACGGTGTTCGCACACTACGCGCCTAGGATGCTGACGACCATACGGCTCCATCCGACCCGTCTTGAAACACGGACCAAGGAGTCTAACATGTGCGCGAGTCTCCGGGTGATCGAAACCCGTGGGCGCAATGAAAGTAAAGGCCGTCCT---AGTACGGCTGAGGTGAGAAGCGCCGCATCATCGACCGACCTTGTCTGCTCTCAGAGAGGTTTGAGTAAGAGCGTATCTGTTGGGACCCGAAAGATGGTGAACTATGCCTGAATAGGGTGAAGCCAGCGGAAACACTGGTGGAAGCTCGTAGCGATTCTGACGTGCAAATCGATCGTCGAATTTGGGTATAGCGGCGAAAGACTAATCGAACCATCTAGTAGCTGGTTCCCTCCGAAG
>Dendronephthya_sp_40915
NNNNNNNNNNNNNNNNNNNNAAACCGTTGAAAGGGAAGCGAATGGAGTTAGCAATTCGCCCCGCCAGATTCAGTCGCTCGCGCA--TCGCGACGGTCGCGCTCTCGATCC-GCATGGACGAGTCGCGCTCGGACGCGGTGCGCGGACGGCGCACTTCTGGCGAGCGAGCGTCAGCGTCGGTTGTCGACGGGCGATAAGGTCGCAAGGAAGGTGGACCGG--CCT--CGCGGCTGGTTGTTA-AGACTTGCGCTCGCATAGCTCGTCGGCGACCGTGGTCT-----------GCGGCGCGTGCTCGGCTGGCGACCCGACCGATCGGTCCGGCATGTCGACCGTGGCGGACGGCACGCCTGTGCGCTCGAACCGCTGCCTGTCGATCGTGACGGTGTTCGCACACTACGCGCCTAGGATGCTGACGACCATACGGCTCCATCCGACCCGTCTTGAAACACGGACCAAGGAGTCTAACATGTGCGCGAGTCTCCGGGTGATCGAAACCCGTGGGCGCAATGAAAGTAAAGGCCGTCCT---AGGACGGCTGAGGTGAGAAGCGCCGCATCATCGACCGACCTTGTCTGCTCTCAGAGAGGTTTGAGTAAGAGCGTATCTGTTGGGACCCGAAAGATGGTGAACTATGCCTGAATAGGGTGAAGCCAGCGGAAACACTGGTGGAAGCTCGTAGCGATTCTGACGTGCAAATCGATCGTCGAATTTGGGTATAGCGGCGAAAGACTAATCGAACCATCTAGTAGCTGGTTCCCTCCGAAG
>Dendronephthya_cf_40911
NNNNNNNNNNNNNNNNNNNNAAACCGTTGAAAGGGAAGCGAATGGAGTTAGCAATTCGCCCCGCCAGATTCAGTCGCTCGCGCA--TCGCGACGGTCGCGCTCTCGATCC-GCATGGACGAGGCGCGCTCGGACGCGGTGCGCGGACGGCGCACTTCTGGCGAGCGAGCGTCAGCGTCGGTTGTCGACGGGCGATAAGGTCGCAAGGAAGGTGGACCGG--CCT--CGCGGCTGGTTGTTA-AGACTTGCGCTCGCATAGCTCGTCGGCGACCGTGGTCT-----------GCGGCGCGTGCTCGGCTGGCGACCCGACCGATCGGTCCGGCATGTCGACCGTGGCGGACGGCACGCCTGTGCGCTCGAACCGCTGCCTGTCGATCGTGACGGTGTTCGCACACTACGCGCCTAGGATGCTGACGACCATACGGCTCCATCCGACCCGTCTTGAAACACGGACCAAGGAGTCTAACATGTGCGCGAGTCTCCGGGTGATCGAAACCCGTGGGCGCAATGAAAGTAAAGGCCGTCCT---CGGACGGTTGAGGTGAGAAGCGCCGCATCATCGACCGACCTTGTCTGCTCTCAGAGAGGTTTGAGTAAGAGCGTATCTGTTGGGACCCGAAAGATGGTGAACTATGCCTGAATAGGGTGAAGCCAGCGGAAACACTGGTGGAAGCTCGTAGCGATTCTGACGTGCAAATCGATCGTCGAATTTGGGTATAGCGGCGAAAGACTAATCGAACCATCTAGTAGCTGGTTCCCTCCGAAG
>Dendronephthya_cf_40913
NNNNNNNNNNNNNNNNNNNNAAACCGTTGAAAGGGAAGCGAATGGAGTTAGCAATTCGCCCCGCCAGATTCAGTCGCTCGCGCA--TCGCGACGGTCGCGCTCTCGATCC-GCATGGACGAGGCGCGCTCGGACGCGGTGCGCGGACGGCGCACTTCTGGCGAGCGAGCGTCAGCGTCGGTTGTCGACGGGCGATAAGGTCGCAAGGAAGGTGGACCGG--CCT--CGCGGCTGGTTGTTA-AGACTTGCGCTCGCATAGCTCGTCGGCGACCGTGGTCT-----------GCGGCGCGTGCTCGGCTGGCGACCCGACCGATCGGTCCGGCATGTCGACCGTGGCGGACGGCACGCCTGTGCGCTCGAACCGCTGCCTGTCGATCGTGACGGTGTTCGCACACTACGCGCCTAGGATGCTGACGACCATACGGCTCCATCCGACCCGTCTTGAAACACGGACCAAGGAGTCTAACATGTGCGCGAGTCTCCGGGTGATCGAAACCCGTGGGCGCAATGAAAGTAAAGGCCGTCCT---CGGACGGTTGAGGTGAGAAGCGCCGCATCATCGACCGACCTTGTCTGCTCTCAGAGAGGTTTGAGTAAGAGCGTATCTGTTGGGACCCGAAAGATGGTGAACTATGCCTGAATAGGGTGAAGCCAGCGGAAACACTGGTGGAAGCTCGTAGCGATTCTGACGTGCAAATCGATCGTCGAATTTGGGTATAGCGGCGAAAGACTAATCGAACCATCTAGTAGCTGGTTCCCTCCGAAG
>Dendronephthya_cf_40912
NNNNNNNNNNNNNNNNNNNNAAACCGTTGAAAGGGAAGCGAATGGAGTTAGCAATTCGCCCCGCCAGATTCAGTCGCTCGCGCA--TCGCGACGGTCGCGCTCTCGATCC-GCATGGACGAGGCGCGCTCGGACGCGGTGCGCGGACGGCGCACTTCTGGCGAGCGAGCGTCAGCGTCGGTTGTCGACGGGCGATAAGGTCGCAAGGAAGGTGGACCGG--CCT--CGCGGCTGGTTGTTA-AGACTTGCGCTCGCATAGCTCGTCGGCGACCGTGGTCT-----------GCGGCGCGTGCTCGGCTGGCGACCCGACCGATCGGTCCGGCATGTCGACCGTGGCGGACGGCACGCCTGTGCGCTCGAACCGCTGCCTGTCGATCGTGACGGTGTTCGCACACTACGCGCCTAGGATGCTGACGACCATACGGCTCCATCCGACCCGTCTTGAAACACGGACCAAGGAGTCTAACATGTGCGCGAGTCTCCGGGTGATCGAAACCCGTGGGCGCAATGAAAGTAAAGGCCGTCCT---CGGACGGTTGAGGTGAGAAGCGCCGCATCATCGACCGACCTTGTCTGCTCTCAGAGAGGTTTGAGTAAGAGCGTATCTGTTGGGACCCGAAAGATGGTGAACTATGCCTGAATAGGGTGAAGCCAGCGGAAACACTGGTGGAAGCTCGTAGCGATTCTGACGTGCAAATCGATCGTCGAATTTGGGTATAGCGGCGAAAGACTAATCGAACCATCTAGTAGCTGGTTCCCTCCGAAG
>Neospongodes_Recife
AGACAGTTAAAAAGTACGTGAAACCGTTGAAAGGGAAGCGAATGGAGTTAGCAATTCGCCCCGCCAGATTCAGTCGCTCGCGCT--GTGCGACGGCCGCGCTCTCGATCT-GCATGGACGAGGCGCGTTCGG------------------------------------------------------------------------------------------------------------------------------------------------------------------------------------------------------------------------------------------------------------------------------------------------------------------------------------------------------------------------------------------------------------------------------CTGAGGTGAGAAGCGCCGCATCATCGATCGACCTTATCTGCTCTCAAAGAGGTTTGAGTAAGAGCGTATTTGTTGGGACCCGAAAGATGGTGAACTATACCTGAATAGGGTGAAGCCAGCGGAAACACTGGTGGAAGCTCGTAGCGANNNNNNNNNNNNNNNNNNNNNNNNNNNNNNNNNNNNNNNNNNNNNNNNNNNNNNNNNNNNNNNNNNNNNNNNNNNNNNNNNNN
>Stereonephthya_sp_41056
NNNNNNNNNNNNNNNNNNNNAAACCGTTGAAAGGGAAGCGAATGGAGTTAGCAATTCGCCCCGCCAGATTCAGTCGCTCGCGCT--TCGCGACGGCCGCGCTCTCGATCCTTCATGGACGAGGCGCGTTCGGACGCGCCGTGCGGGCGGCGCACTTCTGGCGAGCGAGCGTCAGCGTCGGTTGTCGTCGGGCGACAAGGTCGCGAGTAAGGTGGACCGG--CCT--TCGGGCCGGTTGTTACAGACTCGCGTTCGTACAGCTCGGCGGCGACCGTGGCCC---------CTGCGACGCGTGCTTGGCTGGCGACCCGATCGATCGGTACGGCATGTCGACCGTGGCGGACGGCACGCCTGTGCGCTCGAACTGCTGCCTGCCGATCGTAACGGTGTTCGCACACTACGCGCCTAGGATGCTGACGACCATACGGCTCCATCCGACCCGTCTTGAAACACGGACCAAGGAGTCTAACATGTGCGCGAGTCTCCGGGTGATCGAAACCCGTGGGCGCAATGAAAGTAAAGGTCGCGCT---CGCGCGGCTGAGGTGAGAAGCGCCGCATCATCGACCGACCTTATCTGCTCTCAGAGAGGTTTGAGTAAGAGCGTATCTGTTGGGACCCGAAAGATGGTGAACTATGCCTGAATAGGGTGAAGCCAGCGGAAACACTGGTGGAAGCTCGTAGCGATTCTGACGTGCAAATCGATCGTCGAATTTGGGTATAGCGGCGAAAGACTAATCGAACCATCTAGTAGCTGGTTCCCTCCGAAG
>Stereonephthya_sp__41061
NNNNNNNNNNNNNNNNNNNNAAACCGTTGAAAGGGAAGCGAATGGAGTTAGCAATTCGCCCCGCCAGATTCAGTCGCTCGCGCT--TCGCGACGGCCGCGCTCTCGATCCTTCATGGACGAGGCGCGTTCGGACGCGCCGTGCGGGCGGCGCACTTCTGGCGAGCGAGCGTCAGCGTCGGTTGTCGTCGGGCGACAAGGTCGCGAGTAAGGTGGACCGG--CCT--TCGGGCCGGTTGTTACAGACTCGCGTTCGTACAGCTCGGCGGCGACCGTGGCCC---------CTGCGACGCGTGCTTGGCTGGCGACCCGATCGATCGGTACGGCATGTCGACCGTGGCGGACGGCACGCCTGTGCGCTCGAACTGCTGCCTGCCGATCGTAACGGTGTTCGCACACTACGCGCCTAGGATGCTGACGACCATACGGCTCCATCCGACCCGTCTTGAAACACGGACCAAGGAGTCTAACATGTGCGCGAGTCTCCGGGTGATCGAAACCCGTGGGCGCAATGAAAGTAAAGGTCGCGCT---CGCGCGGCTGAGGTGAGAAGCGCCGCATCATCGACCGACCTTATCTGCTCTCAGAGAGGTTTGAGTAAGAGCGTATCTGTTGGGACCCGAAAGATGGTGAACTATGCCTGAATAGGGTGAAGCCAGCGGAAACACTGGTGGAAGCTCGTAGCGATTCTGACGTGCAAATCGATCGTCGAATTTGGGTATAGCGGCGAAAGACTAATCGAACCATCTAGTAGCTGGTTCCCTCCGAAG
>Stereonephthya_sp_41062
NNNNNNNNNNNNNNNNNNNNAAACCGTTGAAAGGGAAGCGAATGGAGTTAGCAATTCGCCCCGCCAGATTCAGTCGCTCGCGCT--TCGCGACGGCCGCGCTCTCGATCCTTCATGGACGAGGCGCGTTCGGACGCGCCGTGCGGGCGGCGCACTTCTGGCGAGCGAGCGTCAGCGTCGGTTGTCGTCGGGCGACAAGGTCGCGAGTAAGGTGGACCGG--CCT--TCGGGCCGGTTGTTACAGACTCGCGTTCGTACAGCTCGGCGGCGACCGTGGCCC---------CTGCGACGCGTGCTTGGCTGGCGACCCGATCGATCGGTACGGCATGTCGACCGTGGCGGACGGCACGCCTGTGCGCTCGAACTGCTGCCTGCCGATCGTAACGGTGTTCGCACACTACGCGCCTAGGATGCTGACGACCATACGGCTCCATCCGACCCGTCTTGAAACACGGACCAAGGAGTCTAACATGTGCGCGAGTCTCCGGGTGATCGAAACCCGTGGGCGCAATGAAAGTAAAGGTCGCGCT---CGCGCGGCTGAGGTGAGAAGCGCCGCATCATCGACCGACCTTATCTGCTCTCAGAGAGGTTTGAGTAAGAGCGTATCTGTTGGGACCCGAAAGATGGTGAACTATGCCTGAATAGGGTGAAGCCAGCGGAAACACTGGTGGAAGCTCGTAGCGATTCTGACGTGCAAATCGATCGTCGAATTTGGGTATAGCGGCGAAAGACTAATCGAACCATCTAGTAGCTGGTTCCCTCCGAAG
>Stereonephthya_sp_41060
NNNNNNNNNNNNNNNNNNNNAAACCGTTGAAAGGGAAGCGAATGGAGTTAGCAATTCGCCCCGCCAGATTCAGTCGCTCGCGCT--TCGCGACGGCCGCGCTCTCGATCCTTCATGGACGAGGCGCGTTCGGACGCGCCGTGCGGGCGGCGCACTTCTGGCGAGCGAGCGTCAGCGTCGGTTGTCGTCGGGCGACAAGGTCGCGAGTAAGGTGGACCGG--CCT--TCGGGCCGGTTGTTACAGACTCGCGTTCGTACAGCTCGGCGGCGACCGTGGCCC---------CTGCGACGCGTGCTTGGCTGGCGACCCGATCGATCGGTACGGCATGTCGACCGTGGCGGACGGCACGCCTGTGCGCTCGAACTGCTGCCTGCCGATCGTAACGGTGTTCGCACACTACGCGCCTAGGATGCTGACGACCATACGGCTCCATCYGACCCGTCTTGAAACACGGACCAAGGAGTCTAACAYGTGCGCGAGTCTCCGGGTGATCGAAACCCGTGGGCGCAATGAAAGTAAAGRCCGCGCT---CGCGCGGCTGAGGTGAGAAGCGCCGCATCATCGACCGACCTTATCTGCTCTCAGAGAGGTTTGAGTAAGAGCGTATCTGTTGGGACCCGAAAGATGGTGAACTATGCCTGAATAGGGTGAAGCCAGCGGAAACACTGGTGGAAGCTCGTAGCGATTCTGACGTGCAAATCGATCGTCGAATTTGGGTATAGCGGCGAAAGACTAATCGAACCATCTAGTAGCTGGTTCCCTCCGAAG
>Stereonephthya_sp_41058
NNNNNNNNNNNNNNNNNNNNAAACCGTTGAAAGGGAAGCGAATGGAGTTAGCAATTCGCCCCGCCAGATTCAGTCGCTCGCGCT--GTGCGACGGCCGCSCTCTCGATCC-GCATGGACGAGACGCGTTCGGACGCGCCGTGCGTGCGGCGCACTTCTGGCGAGCGAGCGTCAGCGTCGGTTGTCGTCGGGCGACAAGGTCGCGAGTAAGGTGGACCGG--CCC--TCGGGCCGGTTGTTACAGACTCGCGTTCGTACAGCTCGGCGGCGACCGTGGCCC---------CTGCGACGCGTGCTTGGCTGGCGACCCGATCGATCGGTACGGCATGTCGACCGTGGCGGACGGCACGCCTGTGCGCTCGAACTGCTGCCTGCCGATCGTAACGGTGTTCGCACACTACGCGCCTAGGATGCTGACGACCATACGGCTCCATCCGACCCGTCTTGAAACACGGACCAAGGAGTCTAACATGTGCGCGAGTCTCCGGGTGATCGAAACCCGTGGGCGCAATGAAAGTAAAGGCCGCGCT---CGCGCGGCTGAGGTGAGAAGCGCCGCATCATCGACCGACCTTATCTGCTCTCAGAGAGGTTTGAGTAAGAGCGTATCTGTTGGGACCCGAAAGATGGTGAACTATGCCTGAATAGGGTGAAGCCAGCGGAAACACTGGTGGAAGCTCGTAGCGATTCTGACGTGCAAATCGATCGTCGAATTTGGGTATAGCGGCGAAAGACTAATCGAACCATCTAGTAGCTGGTTCCCTCCGAAG
>Gersemia_antarctica_C59
NNNNNNNNNNNNNNNNNNNNAAACCGTTGAAAGGGAAGCGAATGGAGTTAGCAATTCGCCCTGCCAGATTCAGTTGCTCGTGCG--CCGCGACGTGCGCGCTCTCGATCC-GCATGGACGAGACGTGTGCGGGTGCGGCGCTCGGACGGCGCACTTCTGGCGGGCGAGCGTCAGCGTCGGTTGTCGACGGGCGACAAGGATGCAAGGAAGGTGGACCTG--CCC--TCGGGACGGTTGTTA-AGCCTTGCACTCGTATAGCTCGACGGCGACCGTGGCTCATC-----GAGGCGACGCGTGCCTAGCTGGCGACTCGAACGATCGGTCTGGCATGTCGACTGTGGCGGACGGCACGCCTGTGCGCTCGAACTGCTGCCGGTCGATCG-GACGATGTTCGCACACTACGCGTCGAAGATGCTGACGACCATACGGCTCCATCCGACCCGTCTTGAAACACGGACCAAGGAGTCTAACATGTGCGCAAGTCTCCGGGTGATCGAAACCCGTGGGCGCAATGAAAGTAAAGATCGTCCT----AGACGATTGAGGTGAGAAGCGCCGCATCATCGACCGACCTATTCTGCTCTCAGGAAGGTTTGAGTAAGAGCGTATCTGTTGGGACCCGAAAGATGGTGAACTATGCCNNNNNNNNNNNNNNNNNNNNNNNNNNNNNNNNNNNNNNNNNNNNNNNNNNNNNNNNNNNNNNNNNNNNNNNNNNNNNNNNNNNNNNNNNNNNNNNNNNNNNNNNNNNNNNNNNNNNNNNNNNNNNNNNN
>Dendronephthya_sp_40908
NNNNNNNNNNNNNNNNNNNNAAACCGTTGAAAGGGAAGCGAATGGAGTTAGCAATTCGCCCCGCCAGATTCAGTCGCTCGCGCA--TCGCGACGGTCGCGCTCTCGATCC-GCATGGACGAGGCGCGCTCGGACGCGGTGCGCGGACGGCGCACTTCTGGCGAGCGAGCGTCAGCGTCGGTTGTCGACGGGCGATAAGGTCGCAAGGAAGGTGGACCGG--CCT--CGCGGCTGGTTGTTA-AGACTTGCGCTCGCATAGCTCGTCGGCGACCGTGGTCT-----------GCGGCGCGTGCTCGGCTGGCGACCCGACCGATCGGTCCGGCATGTCRACCGTGGCGGACGGCACGCCTGTGCGCTCGAACCGCTGCCTGTCGATCGTGACGGTGTTCGCACACTACGCGCCTAGGATGCTGACGACCATACGGCTCCATCCGACCCGTCTTGAAACACGGACCAAGGAGTCTAACATGTGCGCGAGTCTCCGGGTGATCGAAACCCGTGGGCGCAATGAAAGTAAAGGCCGTCCT---CGGACGGTTGAGGTGAGAAGCGCCGCATCATCGACCGACCTTGTCTGCTCTCAGAGAGGTTTGAGTAAGAGCGTATCTGTTGGGACCCGAAAGATGGTGAACTATGCCTGAATAGGGTGAAGCCAGCGGAAACACTGNNNNNNNNNNNNNNNNNNNNNNNNNNNNNNNNNNNNNNNNNNNNNNNNNNNNNNNNNNNNNNNNNNNNNNNNNNNNNNNNNNNNNNNNNNNNNNNNNNNN
>Dendronephthya_cf_40910
NNNNNNNNNNNNNNNNNNNNAAACCGTTGAAAGGGAAGCGAATGGAGTTAGCAATTCGCCCCGCCAGATTCAGTCGCTCGCGCA--TCGCGACGGTCGCGCTCTCGATCC-GCATGGACGAGGCGCGCTCGGACGCGGTGCGCGGACGGCGCACTTCTGGCGAGCGAGCGTCAGCGTCGGTTGTCGACGGGCGATAAGGTCGCAAGGAAGGTGGACCGG--CCT--CGCGGCTGGTTGTTA-AGACTTGCGCTCGCATAGCTCGTCGGCGACCGTGGTCT-----------GCGGCGCGTGCTCGGCTGGCGACCCGACCGATCGGTCCGGCATGTCGACCGTGGCGGACGGCACGCCTGTGCGCTCGAACCGCTGCCTGTCGATCGTGACGGTGTTCGCACACTACGCGCCTAGGATGCTGACGACCATACGGCTCCATCCGACCCGTCTTGAAACACGGACCAAGGAGTCTAACATGTGCGCGAGTCTCCGGGTGATCGAAACCCGTGGGCGCAATGAAAGTAAAGGCCGTCCT---CGGACGGTTGAGGTGAGAAGCGCCGCATCATCGACCGACCTTGTCTGCTCTCAGAGAGGTTTGAGTAAGAGCGTATCTGTTGGGACCCGAAAGATGGTGAACTATGCCTGAATAGGGTGAAGCCAGCGGAAACACTGNNNNNNNNNNNNNNNNNNNNNNNNNNNNNNNNNNNNNNNNNNNNNNNNNNNNNNNNNNNNNNNNNNNNNNNNNNNNNNNNNNNNNNNNNNNNNNNNNNNN
>Dendronephthya_sp_40914
NNNNNNNNNNNNNNNNNNNNAAACCGTTGAAAGGGAAGCGAATGGAGTTAGCAATTCGCCCCGCCAGATTCAGTCGCTCGCGCA--TCGCGACGGTCGCGCTCTCGATCC-GCATGGACGAGTCGCGCTCGGACGCGGTGCGCGGACGGCGCACTTCTGGCGAGCGAGCGTCAGCGTCGGTTGTCGACGGGCGATAAGGTCGCAAGGAAGGTGGACCGG--CCT--CGCGGCTGGTTGTTA-AGACTTGCGCTCGCATAGCTCGTCGGCGACCGTGGTCT-----------GCGGCGCGTGCTCGGCTGGCGACCCGACCGATCGGTCCGGCATGTCGACCGTGGCGGACGGCACGCCTGTGCGCTCGAACCGCTGCCTGTCGATCGTGACGGTGTTCGCACACTACGCGCCTAGGATGCTGACGACCATACGGCTCCATCCGACCCGTCTTGAAACACGGACCAAGGAGTCTAACATGTGCGCGAGTCTCCGGGTGATCGAAACCCGTGGGCGCAATGAAAGTAAAGGCCGTCCT---AGGACGGCTGAGGTGAGAAGCGCCGCATCATCGACCGACCTTGTCTGCTCTCAGAGAGGTTTGAGTAAGAGCGTATCTGTTGGGACCCGAAAGATGGTGAACTATGCCTGAATAGGGTGAAGCCAGCGGAAACACTGNNNNNNNNNNNNNNNNNNNNNNNNNNNNNNNNNNNNNNNNNNNNNNNNNNNNNNNNNNNNNNNNNNNNNNNNNNNNNNNNNNNNNNNNNNNNNNNNNNNN
>Dendronephthya_sp_40909
NNNNNNNNNNNNNNNNNNNNAAACCGTTGAAAGGGAAGCGAATGGAGTTAGCAATTCGCCCTGCCAGATTCAGTTGCTCGTGCA--TCGCGACGGTCGCGCTCTCGATCC-GCATGGACGAGGCGCGCTCGGACGCGCTGCTCGGACGGCGCACTTCTGGCGAGCGAGCGTCAGCGTCGGTTGTCGACGGGCGAAAAGGTCGCAAGGAAGGTGAACCGG--CTT--CGCGGTCGGTTGTTA-AGACTTGCGCTCGTATAGCTCGGCGGCGACCGTGGCCTG--------CTGCGACGCGTGCTTGGCTGGCGACCCGACCGATCGGTACGGCATGTCGACCGTGGCGGACGGCACGCCTGTGCGCTCGAACCGCTGCCTGCCGATCGTGACGGTGTTCGCACACCACGCGCCTAGGATGCTGACGACCATACGGCTCCATCCGACCCGTCTTGAAACACGGACCAAGGAGTCTAACATGTGCGCGAGTCTCCGGGTGATCGAAACCCGTGGGCGCAATGAAAGTAAAGACCGTTCCTCCGGGATGGTTGAGGTGAGAAGCGCTGCATCATCGACCGACCTTATCTGCTCTCAGAGAGGTTTGAGTAAGAGCGTATCTGTTGGGACCCGAAAGATGGTGAACTATGCCTGAATAGGGTGAAGCCAGCGGAAACACTGGTGGAAGCTCGTAGCGATTCTGACGTGCAAATCGATYGTCGAATTTGGGTATAGCGGCGAAAGACTAATCGAACCMTCTAGTAGCTGGTTCCCTCCGAAG
>Dendronephthya_sp_40916
NNNNNNNNNNNNNNNNNNNNAAACCGTTGAAAGGGAAGCGAATGGAGTTAGCAATTCGCCCTGCCAGATTCAGTCGCGCGTGCA--TCGCGACGGACGCGCTCTCGATCC-GCATGGACGAGGCGCGCTCGGGCGCGCTGCTCGGACGGCGCACTTCTGGCGGGCGAGCGTCAGCGTCGGTTGTCGTCGGGCGAAAAGGTCGCAAGGAAGGTGGACCGGCCCTT--AGCGGCCGGTTGTTA-AGACTTGCGCTCGTATAGCTCGGCGGCGACCGTGGCCTGC-------CTGCGACGCGTGCTTGGCTGGCGACCCGACCGATCGGTCCGGCATGTCGACCGTGGCGGACGGCACGCCTGTGCGCTCGAACCGCTGCCTGTCGATCGTGACGGTGTTCGCACACCACGCGCCTAGGATGCTGACGACCATACGGCTCCATCCGACCCGTCTTGAAACACGGACCAAGGAGTCTAACATGTGCGCGAGTCTCCGGGTGATCGAAACCCGTGGGCGCAATGAAAGTAAAGGCCGTCCCTCGCGGACGGTTGAGGTGAGAAGCGCCGCATCATCGACCGACCTTGTCTGCTCTCAGAGAGGTTTGAGTAAGAGCGTATCTGTTGGGACCCGAAAGATGGTGAACTATGCCTGAATAGGGTGAAGCCAGCGGAAACACTGGTGGAAGCTCGTAGCGATTCTGACGTGCAAATCGATCGTCGAATTTGGGTATAGCGGCGAAAGACTAATCGAACCATCTAGTAGCTGGTTCCCTCCGAAG
>Dendronephthya_sp_40917
NNNNNNNNNNNNNNNNNNNNAAACCGTTGAAAGGGAAGCGAATGGAGTTAGCAATTCGCCCTGCCAGATTCAGTCGCCCGTGCA--TCGCGACGGACGCGCTCTCGATCC-GCATGGACGAGGCGCGCTCGGGCGCGCTGCTCGGACGGCGCACTTCTGGCGGGCGAGCGTCAGCGTCGGTTGTCGTCGGGCGAAAAGGTCGCAAGGAAGGTGGACCGGCCCTT--AGCGGCCGGTTGTTA-AGACTTGCGCTCGTATAGCTCGGCGACGACCGTGGCCTGC-------CTGCGACGCGTGCTTGGCTGGCGACCCGACCGATCGGTCCGGCATGTCGACCGTGGCGGACGGCACGCCTGTGCGCTCGAACCGCTGCCTGTCGATCGCGACGGTGTTCGCACACCACGCGCCTAGGATGCTGACGACCATACGGCTCCATCCGACCCGTCTTGAAACACGGACCAAGGAGTCTAACATGTGCGCGAGTCTCCGGGTGATCGAAACCCGTGGGCGCAATGAAAGTAAAGGCCGTCCCTCGCGGACGGTTGAGGTGAGAAGCGCCGCATCATCGACCGACCTTGTCTGCTCTCAGAGAGGTTTGAGTAAGAGCGTATCTGTTGGGACCCGAAAGATGGTGAACTATGCCTGAATAGGGTGAAGCCAGCGGAAACACTGGTGGAAGCTCGTAGCGATTCTGACGTGCAAATCGATCGTCGAATTTGGGTATAGCGGCGAAAGACTAATCGAACCATCTAGTAGCTGGTTCCCTCCGAAG
>Nephthea_sp_40972
NNNNNNNNNNNNNNNNNNNNAAACCGTTGAAAGGGAAGCGAATGGAGTTAGCAATTCGCCCTGCCAGATTCAGTCGCCCGCGCGGTTCGCGACGGCCGCGCTCTCGATCC-GCATGGACGAGGCGCGATCGGACGCGCCGTGCGGGCGGCGCACTTCTGGCGAGCGAGCGTCAGCGTCGGTTGTCGGCGGGCGACAAGGTCGCAAGTAAGGTGGATCGG-CCCT--CGCGGCCGGTTGTTA-AGACTTGCGCTCGTATAGCTCGGCGGCGACCGTGGCCCCT------GCGGCGGCGCGTGCTCGGCTGGCGACCCGACCGATCGGTCCGGCATGTCGACCGTGGCGGACGGCACGCCTGTGCGCTCGAACCGCTGCCTGTCGATCGCGACGGTGCTCGCACACTACGCGCCGAGGATGCTGACGACCATACGGCTCCATCCGACCCGTCTTGAAACACGGACCAAGGAGTCTAACATGTGCGCGAGTCTCCGGGTGCTCGAAACCCGTGGGCGCAATGAAAGTAAAGGCCGTCCC----GGACGGCCGAGGTGAGAAGCGCGGCATCATCGACCGACCTTATCTGCTCTCAGGGAGGTTTGAGTAAGAGCGTATCTGTTGGGACCCGAAAGATGGTGAACTATGCCTGAATAGGGTGAAGCCAGCGGAAACACTGGTGGAAGCTCGTAGCGATTCTGACGTGCAAATCGATCGTCGAATTTGGGTATAGCGGCGAAAGACTAATCGAACCATCTAGTAGCTGGTTCCCTCCGAAG
>Paralemnalia_sp_40977
NNNNNNNNNNNNNNNNNNNNAAACCGTTGAAAGGGAAGCGAATGGAGTTAGCAATTCGC-CTGTCAGACTCAGTTGCATGCGCT--TCGCGACGTGCGCGCTCTCGATCC-CCATGGACGGGTCGCGTACGGATGCGATGTGCGAGCGGCGCATTTCTGGCAGACGAGCGTCAGCGTCGGTTGTCGTCTAACGAAAAGGTCGCAAGGAAGGTAGATTGG--CCC--TCGGGCTGGTTGTTA-AGCCTTGCGCTCACATGGTCAGACGGCGACCGTGGCAT----------TGCGACGCGTGCCATGCTGGCGACCCGTGCTCTCGGTCTGGCATGTCGACTGTGGCGGACGGCACGCCTGTGCGCTCAAACTGCTGCCGGTCGCGAG-TACGGTGTTCGCACACAACGCGTCCAGGATGCTGACGATCATACGGCTCCATCCGACCCGTCTTGAAACACGGACCAAGGAGTCTAACATGTGCGCAAGTCTCCGGGTGATCGAAACCCGTGGGCACAATGAAAGTAAAGACCGTCCC----AGACGGTTGAGGTGAGAAGCGCCGCACCATCGACCGACCTATTCTGCTCTCAGAAAGGTTTGAGTAAGAGCGTATCTGTTGGGACCCGAAAGATGGTGAACTATGCCTGAATAGGGTGAAGCCAGCGGAAACACTGGTGGAAGCTCGTAGCGATTCTGACGTGCAAATCGATCGTCGAATTTGGGTATAGCGGCGAAAGACTAATCGAACCATCTAGTAGCTGGTTCCCTCCGAAG
>Paralemnalia_sp_40981
NNNNNNNNNNNNNNNNNNNNAAACCGTTGAAAGGGAAGCGAATGGAGTTAGCAATTCGC-CTGTCAGACTCAGTTGCATGCGCT--TCGCGACGTGCGCGCTCTCGATCC-CCATGGACGGGTCGCGTACGGATGCGATGTGCGAGCGGCGCATTTCTGGCAGACGAGCGTCAGCGTCGGTTGTCGTCTAACGAAAAGGTCGCAAGGAAGGTAGATTGG--CCC--TCGGGCTGGTTGTTA-AGCCTTGCGCTCACATGGTCAGACGGCGACCGTGGCAT----------TGCGACGCGTGCCATGCTGGCGACCCGTGCTCTCGGTCTGGCATGTCGACTGTGGCGGACGGCACGCCTGTGCGCTCAAACTGCTGCCGGTCGCGAG-TACGGTGTTCGCACACAACGCGTCCAGGATGCTGACGATCATACGGCTCCATCCGACCCGTCTTGAAACACGGACCAAGGAGTCTAACATGTGCGCAAGTCTCCGGGTGATCGAAACCCGTGGGCACAATGAAAGTAAAGACCGTCCC----AGACGGTTGAGGTGAGAAGCGCCGCACCATCGACCGACCTATTCTGCTCTCAGAAAGGTTTGAGTAAGAGCGTATCTGTTGGGACCCGAAAGATGGTGAACTATGCCTGAATAGGGTGAAGCCAGCGGAAACACTGGTGGAAGCTCGTAGCGATTCTGACGTGCAAATCGATCGTCGAATTTGGGTATAGCGGCGAAAGACTAATCGAACCATCTAGTAGCTGGTTCCCTCCGAAG
>Paralemnalia_sp_40983
NNNNNNNNNNNNNNNNNNNNAAACCGTTGAAAGGGAAGCGAATGGAGTTAGCAATTCGC-CTGTCAGACTCAGTTGCATGCGCT--TCGCGACGTGCGCGCTCTCGATCC-CCATGGACGGGTCGCGTACGGATGCGATGTGCGAGCGGCGCATTTCTGGCAGACGAGCGTCAGCGTCGGTTGTCGTCTAACGAAAAGGTCGCAAGGAAGGTAGATTGG--CCC--TCGGGCTGGTTGTTA-AGCCTTGCGCTCACATGGTCAGACGGCGACCGTGGCAT----------TGCGACGCGTGCCATGCTGGCGACCCGTGCTCTCGGTCTGGCATGTCGACTGTGGCGGACGGCACGCCTGTGCGCTCAAACTGCTGCCGGTCGCGAG-TACGGTGTTCGCACACAACGCGTCCAGGATGCTGACGATCATACGGCTCCATCCGACCCGTCTTGAAACACGGACCAAGGAGTCTAACATGTGCGCAAGTCTCCGGGTGATCGAAACCCGTGGGCACAATGAAAGTAAAGACCGTCCC----AGACGGTTGAGGTGAGAAGCGCCGCACCATCGACCGACCTATTCTGCTCTCAGAAAGGTTTGAGTAAGAGCGTATCTGTTGGGACCCGAAAGATGGTGAACTATGCCTGAATAGGGTGAAGCCAGCGGAAACACTGGTGGAAGCTCGTAGCGATTCTGACGTGCAAATCGATCGTCGAATTTGGGTATAGCGGCGAAAGACTAATCGAACCATCTAGTAGCTGGTTCCCTCCGAAG
>Paralemnalia_sp_40979
NNNNNNNNNNNNNNNNNNNNAAACCGTTGAAAGGGAAGCGAATGGAGTTAGCAATTCGC-CTGTCAGACTCAGTTGCATGCGCT--TCGCGACGTGCGCGCTCTCGATCC-CCATGGACGGGTCGCGTACGGATGCGATGTGCGAGCGGCGCATTTCTGGCAGACGAGCGTCAGCGTCGGTTGTTGTCTAACGAAAAGGTCGCAAGGAAGGTAGATTGG--CCC--TCGGGCTGGTTGTTA-AGCCTTGCGCTCACATGGTTAGACGGCGACCGTGGCAT----------TGCGACGCGTGCCCTGCTGGCGACCCGTGCTCTCGGTCTGGCATGTCGACTGTGGCGGACGGCACGCCTGTGCGCTCAAACTGCTGCCGGTCGCGAG-TACGGTGTTCGCACACAACGCGTCCAGGATGCTGACGATCATACGGCTCCATCCGACCCGTCTTGAAACACGGACCAAGGAGTCTAACATGTGCGCAAGTCTCCGGGTGATCGAAACCCGTGGGCACAATGAAAGTAAAGACCGTCCC----AGACGGTTGAGGTGAGAAGCGCTGCACCATCGACCGACCTATTCTGCTCTCAGAAAGGTTTGAGTAAGAGCGTATCTGTTGGGACCCGAAAGATGGTGAACTATGCCTGAATAGGGTGAAGCCAGCGGAAACACTGGTGGAAGCTCGTAGCGATTCTGACGTGCAAATCGATCGTCGAATTTGGGTATAGCGGCGAAAGACTAATCGAACCATCTAGTAGCTGGTTCCCTCCGAAG
>Paralemnalia_sp_40982
NNNNNNNNNNNNNNNNNNNNAAACCGTTGAAAGGGAAGCGAATGGAGTTAGCAATTCGC-CTGTCAGACTCAGTTGCATGCGCT--TCGCGACGTGCGCGCTCTCGATCC-CCATGGACGGGTCGCGTACGGATGCGATGTGCGAGCGGCGCATTTCTGGCAGACGAGCGTCAGCGTCGGTTGTTGTCTAACGAAAAGGTCGCAAGGAAGGTAGATTGG--CCC--TCGGGCTGGTTGTTA-AGCCTTGCGCTCACATGGTTAGACGGCGACCGTGGCAT----------TGCGACGCGTGCCCTGCTGGCGACCCGTGCTCTCGGTCTGGCATGTCGACTGTGGCGGACGGCACGCCTGTGCGCTCAAACTGCTGCCGGTCGCGAG-TACGGTGTTCGCACACAACGCGTCCAGGATGCTGACGATCATACGGCTCCATCCGACCCGTCTTGAAACACGGACCAAGGAGTCTAACATGTGCGCAAGTCTCCGGGTGATCGAAACCCGTGGGCACAATGAAAGTAAAGACCGTCCC----AGACGGTTGAGGTGAGAAGCGCTGCACCATCGACCGACCTATTCTGCTCTCAGAAAGGTTTGAGTAAGAGCGTATCTGTTGGGACCCGAAAGATGGTGAACTATGCCTGAATAGGGTGAAGCCAGCGGAAACACTGGTGGAAGCTCGTAGCGATTCTGACGTGCAAATCGATCGTCGAATTTGGGTATAGCGGCGAAAGACTAATCGAACCATCTAGTAGCTGGTTCCCTCCGAAG
>Paralemnalia_thyrsoides_CO36976
NNNNNNNNNNNNNNNNNNNNAAACCGTTGAAAGGGAAGCGAATGGAGTTAGCAATTCGC-CTGTCAGACTCAGTTGCATGCGCT--TCGCGACGTGCGCGCTCTCGATCC-CCATGGACGGGTCGCGTACGGATGCGATGTGCGAGCGGCGCATTTCTGGCAGACGAGCGTCAGCGTCGGTTGTTGTCTAACGAAAAGGTCGCAAGGAAGGTAGATTGG--CCC--TCGGGCTGGTTGTTA-AGCCTTGCGCTCACATGGTTAGACGGCGACCGTGGCAT----------TGCGACGCGTGCCCTGCTGGCGACCCGTGCTCTCGGTCTGGCATGTCGACTGTGGCGGACGGCACGCCTGTGCGCTCAAACTGCTGCCGGTCGCGAG-TACGGTGTTCGCACACAACGCGTCCAGGATGCTGACGATCATACGGCTCCATCCGACCCGTCTTGAAACACGGACCAAGGAGTCTAACATGTGCGCAAGTCTCCGGGTGATCGAAACCCGTGGGCACAATGAAAGTAAAGACCGTCCC----AGACGGTTGAGGTGAGAAGCGCTGCACCATCGACCGACCTATTCTGCTCTCAGAAAGGTTTGAGTAAGAGCGTATCTGTTGGGACCCGAAAGATGGTGAACTATGCCTGAATAGGGTGAAGCCAGCGGAAACACTGGTGGAAGCTCGTAGCGATTCTGACGTGCAAATCGATCGTCGAATTTGGGTATAGCGGCGAAAGACTAATCGAACCATCTAGTAGCTGGTTCCCTCCGAAG
>Lemnalia_sp_40934
NNNNNNNNNNNNNNNNNNNNAAACCGTTGAAAGGGAAGCGAATGGAGTTAGCAATTCGC-CTGTCAGACTCAGTTGTACGCACT--CCGCGACGTGCGCGCTTTCGATCC-CTATGGACGAGGCGCGTATGGATGCGTTGGGCGAGCAGCGCACTTCTGGCAGGCGAGCGTCAGCGTCGGTTGTCGTGTAGCGAAAAGGTCGCATGGAAGGTAGATTGG--CCT--TCGGGCTGGTTGTTA-AGCCTTGTGCTCATATAGTTAGATGACGACCGTGGCAT----------TGCGACGCGTGCCAAGCTGGCGACTCGTACTCTCGGTCCGGCATGTCGACCGTGGCGGACGGCACGCCTGTGCGCTCAARCTGCTGCCGGTCGCGAG-TACGGTGTTCGCACACAACGCGTCCAGGACGCTGACGATCATACGGCTCCATCCGACCCGTCTTGAAACACGGACCAAGGAGTCTAACATGTGCGCAAGTCTCCGGGTGATCGAAACCTGTGGGCACAATGAAAGTAAAGACCGTCCC----AGACGGTTGAGGTGAGAAGCGCCGCACCATCGACCGACCTATTCTGCTCTCAGAAAGGTTTGAGTAAGAGCGTATCTGTTGGGACCCGAAAGATGGTGAACTATGCCTGAATAGGGTGAAGCCAGCGGAAACACTGGTGGAAGCTCGTAGCGATTCTGACGTGCAAATCGATCGTCGAATTTGGGTATAGCGGCGAAAGACTAATCGAACCATCTAGTAGCTGGTTCCCTCCGAAG
>Lemnalia_sp_40940
NNNNNNNNNNNNNNNNNNNNAAACCGTTGAAAGGGAAGCGAATGGAGTTAGCAATTCGC-CTGTCAGACTCAGTTGTACGCACT--CCGCGACGTGCGCGCTTTCGATCC-CTATGGACGAGGYGCGTATGGATGCGTTGGGCGAGCAGCGCACTTCTGGCAGGCGAGCGTCAGCGTCGGTTGTCGTGTAGCGAAAAGGTCGCATGGAAGGTAGATTGG--CCT--TCGGGCTGGTTGTTA-AGCCTTGTGCTCATATAGTTAGATGACGACCGTGGCAT----------TGCGACGCGTGCCAAGCTGGCGACTCGTACTCTCGGTCCGGCATGTCGACCGTGGCGGACGGCACGCCTGTGCGCTCAARCTGCTGCCGGTCGCGAG-TACGGTGTTCGCACACAACGCGTCCAGGACGCTGACGATCATACGGCTCCATCCGACCCGTCTTGAAACACGGACCAAGGAGTCTAACATGTGCGCAAGTCTCCGGGTGATCGAAACCTGTGGGCACAATGAAAGTAAAGACCGTCCC----AGACGGTTGAGGTGAGAAGCGCCGCACCATCGACCGACCTATTCTGCTCTCAGAAAGGTTTGAGTAAGAGCGTATCTGTTGGGACCCGAAAGATGGTGAACTATGCCTGAATAGGGTGAAGCCAGCGGAAACACTGGTGGAAGCTCGTAGCGATTCTGACGTGCAAATCGATCGTCGAATTTGGGTATAGCGGCGAAAGACTAATCGAACCATCTAGTAGCTGGTTCCCTCCGAAG
>Lemnalia_sp_40939
NNNNNNNNNNNNNNNNNNNNAAACCGTTGAAAGGGAAGCGAATGGAGTTAGCAATTCGC-CTGTCAGACTCAGTTGTACGCACT--CCGCGACGTGCGCGCTTTCGATCC-CTATGGACGAGGYGCGTATGGATGCGTTGGGCGAGCAGCGCACTTCTGGCAGGCGAGCGTCAGCGTCGGTTGTCGTGTAGCGAAAAGGTCGCAWGGAAGGTAGATTGG--CCT--TCGGGCTGGTTGTTA-AGCCTTGTGCTCATATAGTTAGATGACGACCGTGGCAT----------TGCGACGCGTGCCAAGCTGGCGACTCGTACTCTCGGTCCGGCATGTCGACCGTGGCGGACGGCACGCCTGTGCGCTCAARCTGCTGCCGGTCGCGAG-TACGGTGTTCGCACACAACGCGTCCAGGACGCTGACGATCATACGGCTCCATCCGACCCGTCTTGAAACACGGACCAAGGAGTCTAACATGTGCGCAAGTCTCCGGGTGATCGAAACCTGTGGGCACAATGAAAGTAAAGACCGTCCC----AGACGGTTGAGGTGAGAAGCGCCGCACCATCGACCGACCTATTCTGCTCTCAGAAAGGTTTGAGTAAGAGCGTATCTGTTGGGACCCGAAAGATGGTGAACTATGCCTGAATAGGGTGAAGCCAGCGGAAACACTGGTGGAAGCTCGTAGCGATTCTGACGTGCAAATCGATCGTCGAATTTGGGTATAGCGGCGAAAGACTAATCGAACCATCTAGTAGCTGGTTCCCTCCGAAG
>Lemnalia_sp_40933
NNNNNNNNNNNNNNNNNNNNAAACCGTTGAAAGGGAAGCGAATGGAGTTAGCAATTCGC-CTGTCAGACTCAGTCGTACGCACT--CCGCGACGTGCGCGCTTTCGATCC-CCATGGACGAGGCGCGTATGGATGCGTTGTGCGAGCGGCGCACTTCTGGCAGGCGAGCGTCAGCGTCGGTTGTCGTGTAGCGAAAAGGTCGCAGGGAAGGTAGATTGG--CCT--TCGGGCTGGTTGTTA-AGCCTTGTGCTCATATAGTTAGACGACGACCGTGGCAT----------TGCGACGCGTGCCAAGCTGGCGACCCGTACTTTCGGTCCGGCATGTCGACCGTGGCGGACGGCACGCCTGTGCGCTCAAACCGCTGCCGGTCGCGAG-TACGGTGTTCGCACACAACGCGTCCAGGATGCTGACGATCATACGGCTCCATCCGACCCGTCTTGAAACACGGACCAAGGAGTCTAACATGTGCGCAAGTCTCCGGGTGATCGAAACCTGTGGGCACAATGAAAGTAAAGACCGTCCC----AGACGGTTGAGGTGAGAAGCGCCGCACCATCGACCGACCTATTCTGCTCTCAGAAAGGTTTGAGTAAGAGCGTATCTGTTGGGACCCGAAAGATGGTGAACTATGCCTGAATAGGGTGAAGCCAGCGGAAACACTGGTGGAAGCTCGTAGCGATTCTGACGTGCAAATCGATCGTCGAATTTGGGTATAGCGGCGAAAGACTAATCGAACCATCTAGTAGCTGGTTCCCTCCGAAG
>Lemnalia_sp_40943
NNNNNNNNNNNNNNNNNNNNAAACCGTTGAAAGGGAAGCGAATGGAGTTAGCAATTCGC-CTGTCAGACTCAGTCGTACGCACT--CCGCGACGTGCGCGCTTTCGATCC-CCATGGACGAGGCGCGTRTGGATGCGTTGTGCGAGCGGCGCACTTCTGGCAGGCGAGCGTCAGCGTCGGTTGTCGTGTAGCGAAAAGGTCGCARGGAAGGTAGATTGG--CCT--TCGGGCTGGTTGTTA-AGCCTTGTGCTCATATAGTTAGACGACGACCGTGGCAT----------TGCGACGCGTGCCAAGCTGGCGACCCGTACTTTCGGTCCGGCATGTCGACCGTGGCGGACGGCACGCCTGTGCGCTCAAACCGCTGCCGGTCGCGAG-TACGGTGTTCGCACACAACGCGTCCAGGATGCTGACGATCATACGGCTCCATCCGACCCGTCTTGAAACACGGACCAAGGAGTCTAACATGTGCGCAAGTCTCCGGGTGATCGAAACCTGTGGGCACAATGAAAGTAAAGACCGTCCC----AGACGGTTGAGGTGAGAAGCGCCGCACCATCGACCGACCTATTCTGCTCTCAGAAAGGTTTGAGTAAGAGCGTATCTGTTGGGACCCGAAAGATGGTGAACTATGCCTGAATAGGGTGAAGCCAGCGGAAACACTGGTGGAAGCTCGTAGCGATTCTGACGTGCAAATCGATCGTCGAATTTGGGTATAGCGGCGAAAGACTAATCGAACCATCTAGTAGCTGGTTCCCTCCGAAG
>Lemnalia_sp_40938
NNNNNNNNNNNNNNNNNNNNAAACCGTTGAAAGGGAAGCGAATGGAGTTAGCAATTCGC-CTGTCAGACTCAGTTGTACGCACT--CCGCGACGTGCGCGCTTTCGATCC-CYATGGACGAGGCGCGTGYGGATGCGTTGTGCGAGCGGCGCACTTCTGGCAGGCGAGCGTCAGCGTCGGTTGTCGTGTAGCGAAAAGGTCGCRAGGAAGGTAGATTGR--CCT--TCGGGCTGGTTGTTA-AGCCTTGYGCTCATATAGTTAGACGACGACCGTGGCAT----------TGCGACGCGTGCCAAGCTGGCGACCCGTACTTTCGGTCCGGCATGTCGACCGTGGCGGACGGCACGCCTGTGCGCTCAAACCGCTGCCGGTCGCGAG-TACGGTGTTCGCACACAACGCGTCCAGGATGCTGACGATCATACGGCTCCATCCGACCCGTCTTGAAACACGGACCAAGGAGTCTAACATGTGCGCAAGTCTCCGGGTGATCGAAACCTGTGGGCACAATGAAAGTAAAGACCGTCCC----AGACGGTTGAGGTGAGAAGCGCCGCACCATCGACCGACCTATTCTGCTCTCAGAAAGGTTTGAGTAAGAGCGTATCTGTTGGGACCCGAAAGATGGTGAACTATGCCTGAATAGGGTGAAGCCAGCGGAAACACTGGTGGAAGCTCGTAGCGATTCTGACGTGCAAATCGATCGTCGAATTTGGGTATAGCGGCGAAAGACTAATCGAACCATCTAGTAGCTGGTTCCCTCCGAAG
